# Supplementary material for: Gene Expression Changes in the Septum: Possible Implications for MicroRNAs in Sculpting the Maternal Brain
Source: PLoS One. 2012 Jun 6;7(6):e38602. doi: 10.1371/journal.pone.0038602 (PMC3368935; doi:10.1371/journal.pone.0038602)
Supplement: Table S1 — Full list of all targets, their relative expression and P value ranking using PLIER algorithm. (XLS) [file pone.0038602.s001.xls]

## Sheet: Changjiu_Array_Comprehensive
Gene Symbol	Gene Description	Transcript Cluster ID	Plier P Value	Plier Fold Change
Ccl17	chemokine (C-C motif) ligand 17	10574226	1.17e-07	0.825856
Cish	cytokine inducible SH2-containing protein	10588577	1.3e-05	1.13286
―	―	10343741	2.37e-05	1.09819
Dynll1	dynein light chain LC8-type 1	10532984	3.41e-05	1.08706			―
―	―	10341421	3.89e-05	0.844107
―	―	10342711	5.12e-05	1.27933
Tmem177	transmembrane protein 177	10357220	5.19e-05	1.11686
Pes1	pescadillo homolog 1, containing BRCT domain (zebrafish)	10373814	8.16e-05	1.11452
―	―	10343849	8.97e-05	0.80476
Sh2b3	SH2B adaptor protein 3	10533386	9.17e-05	1.05008
Ralbp1	ralA binding protein 1	10452496	9.32e-05	1.08432
Map1lc3b	microtubule-associated protein 1 light chain 3 beta	10419354	0.000101956	1.0683
Baz1b	bromodomain adjacent to zinc finger domain, 1B	10526319	0.000106939	1.08221
Tmem188	transmembrane protein 188	10573703	0.000125415	1.09328
Chd2	chromodomain helicase DNA binding protein 2	10564573	0.000126972	1.07578
―	―	10341141	0.000158851	1.09409
Ccni	cyclin I	10415574	0.000164561	1.07473
Map1lc3b	microtubule-associated protein 1 light chain 3 beta	10576056	0.000208848	1.06016
Plxna2	plexin A2	10352867	0.00021156	1.04695
Stip1	stress-induced phosphoprotein 1	10465604	0.000217914	1.10618
―	―	10341836	0.000285892	1.05785
Nudt21	nudix (nucleoside diphosphate linked moiety X)-type motif 21	10491036	0.00029623	1.1331
Mtmr6	myotubularin related protein 6	10415700	0.000301182	1.06701
Tra2a	transformer 2 alpha homolog (Drosophila)	10544629	0.000323406	1.20536
―	―	10343701	0.000326176	1.10929
Nudt21	nudix (nucleoside diphosphate linked moiety X)-type motif 21	10580722	0.000329475	1.12418
Hmcn1	hemicentin 1	10358519	0.000345418	0.852132
Zfp474	zinc finger protein 474	10455707	0.000387471	0.896139
Hmcn1	hemicentin 1	10358559	0.000388788	0.831306
Igfbp3	insulin-like growth factor binding protein 3	10384223	0.000396647	1.29583
Lman2	lectin, mannose-binding 2	10409434	0.000425455	1.09614
Slc20a2	solute carrier family 20, member 2	10570837	0.000430967	0.919688
Hip1	huntingtin interacting protein 1	10534456	0.000454341	1.09402
Sel1l	sel-1 suppressor of lin-12-like (C. elegans)	10401900	0.000466877	1.07271
―	―	10344294	0.000486991	0.743586
Nudt9	nudix (nucleoside diphosphate linked moiety X)-type motif 9	10523674	0.000500956	1.08629
Slc1a1	solute carrier family 1 (neuronal/epithelial high affinity glutamate transporter, system Xag), member 1	10466920	0.000502713	1.11761
Phldb3	pleckstrin homology-like domain, family B, member 3	10550972	0.000529215	0.858388
Ak3	adenylate kinase 3	10466925	0.000543805	1.10616
Atf6b	activating transcription factor 6 beta	10444439	0.000548787	1.07502
―	―	10343264	0.000578101	1.09315
Lman2l	lectin, mannose-binding 2-like	10353871	0.000606003	1.08829
Rpl29	ribosomal protein L29	10429949	0.000613637	0.952871
Rpe	ribulose-5-phosphate-3-epimerase	10347106	0.000629843	1.08392
Taf3	TAF3 RNA polymerase II, TATA box binding protein (TBP)-associated factor	10479988	0.00065486	1.0751
Amz2	archaelysin family metallopeptidase 2	10382257	0.000690866	1.09684
Pdcd4	programmed cell death 4	10464013	0.000694998	0.836617
Rad21	RAD21 homolog (S. pombe)	10428561	0.00072284	1.07696
Smox	spermine oxidase	10476301	0.000727744	1.13521
Pde7b	phosphodiesterase 7B	10368197	0.000760518	0.814795
Dnaja4	DnaJ (Hsp40) homolog, subfamily A, member 4	10585428	0.000771661	1.16509
Mt2	metallothionein 2	10574023	0.000775247	0.925911
4933424B01Rik	RIKEN cDNA 4933424B01 gene	10549341	0.000829596	1.06735
Tsc22d3	TSC22 domain family, member 3	10606989	0.000838721	1.33914
―	―	10342345	0.00086588	0.860473
―	―	10343357	0.000872325	0.793601
Calr	calreticulin	10580219	0.000906769	1.09506
Gpr120	G protein-coupled receptor 120	10462881	0.000948396	0.89396
Slc39a4	solute carrier family 39 (zinc transporter), member 4	10430006	0.000948503	0.885127
Fabp7	fatty acid binding protein 7, brain	10363224	0.000949151	0.690506
Git1	G protein-coupled receptor kinase-interactor 1	10378870	0.000951433	1.05999
Sdf2l1	stromal cell-derived factor 2-like 1	10438098	0.000957984	1.24445
Polr3gl	polymerase (RNA) III (DNA directed) polypeptide G like	10500362	0.000960868	1.0729
Glul	glutamate-ammonia ligase (glutamine synthetase)	10374453	0.000983978	1.06073
Spink8	serine peptidase inhibitor, Kazal type 8	10589407	0.000988493	1.2193
H2-Q8	histocompatibility 2, Q region locus 8	10444821	0.00101299	0.846656
Gpr137b	G protein-coupled receptor 137B	10407809	0.00105379	1.10707
Vwc2	von Willebrand factor C domain containing 2	10374315	0.00105447	1.0849
Prcc	papillary renal cell carcinoma (translocation-associated)	10499265	0.00110013	1.06388
Zfp358	zinc finger protein 358	10569767	0.00110571	1.06399
Rabgef1	RAB guanine nucleotide exchange factor (GEF) 1	10526133	0.00110782	1.08169
―	―	10344179	0.00111385	1.13617
―	―	10338326	0.00113962	0.86797
―	―	10342983	0.00114926	1.10795
Raver1	ribonucleoprotein, PTB-binding 1	10583548	0.00115233	0.928047
6530401N04Rik	RIKEN cDNA 6530401N04 gene	10400293	0.00115711	0.936093
Bag4	BCL2-associated athanogene 4	10571045	0.00115887	1.17242
Hmcn1	hemicentin 1	10358623	0.00116379	0.903653
Mir469	microRNA 469	10524394	0.00116945	0.875994
Mir469	microRNA 469	10532903	0.00116945	0.875994
Rnf169	ring finger protein 169	10565852	0.00118692	1.06725
Fgfr3	fibroblast growth factor receptor 3	10521111	0.00118788	1.14716
Sbds	Shwachman-Bodian-Diamond syndrome homolog (human)	10534142	0.00120177	1.08149
Lonrf3	LON peptidase N-terminal domain and ring finger 3	10599192	0.00127386	1.2364
Ppm1h	protein phosphatase 1H (PP2C domain containing)	10366712	0.00129496	1.15482
Atpbd4	ATP binding domain 4	10486029	0.00131988	0.9168
Pdia4	protein disulfide isomerase associated 4	10544525	0.00132056	1.14799
Arid5b	AT rich interactive domain 5B (MRF1-like)	10369792	0.00134543	1.14275
―	―	10338974	0.00135272	1.14329
Fam82a2	family with sequence similarity 82, member A2	10486172	0.00138083	1.07437
―	―	10342743	0.00138477	1.4911
Arih1	ariadne ubiquitin-conjugating enzyme E2 binding protein homolog 1 (Drosophila)	10594161	0.00140623	1.05256
Senp3	SUMO/sentrin specific peptidase 3	10387559	0.00141785	1.10253
Cct6a	chaperonin containing Tcp1, subunit 6a (zeta)	10526069	0.00143026	1.0764
Cstad	CSA-conditional, T cell activation-dependent protein	10471058	0.001431	0.788293
Emp2	epithelial membrane protein 2	10437639	0.00144484	0.883562
Arhgap21	Rho GTPase activating protein 21	10480381	0.00146688	1.04266
Phka1	phosphorylase kinase alpha 1	10606102	0.00147545	1.16922
Srrm4	serine/arginine repetitive matrix 4	10533055	0.00148769	1.1182
―	―	10338814	0.0015093	0.906189
Fn3k	fructosamine 3 kinase	10383564	0.00152921	1.09301
Gm1587	predicted gene 1587	10421717	0.00153252	0.887451
Csf2	colony stimulating factor 2 (granulocyte-macrophage)	10385912	0.00153359	0.866407
Uggt1	UDP-glucose glycoprotein glucosyltransferase 1	10353803	0.00154707	1.08825
Fam176a	family with sequence similarity 176, member A	10539238	0.00154765	1.19409
Pole4	polymerase (DNA-directed), epsilon 4 (p12 subunit)	10545583	0.00155265	0.941547
Ccdc60	coiled-coil domain containing 60	10533034	0.0015653	0.839919
P2ry12	purinergic receptor P2Y, G-protein coupled 12	10498371	0.00159693	0.921266
Mcm2	minichromosome maintenance deficient 2 mitotin (S. cerevisiae)	10546163	0.00161048	0.905756
Eprs	glutamyl-prolyl-tRNA synthetase	10352514	0.00164528	1.05761
Hnrnpc	heterogeneous nuclear ribonucleoprotein C	10608665	0.0016557	1.0882
Cdh10	cadherin 10	10423243	0.00165594	1.09428
Ensa	endosulfine alpha	10494299	0.00167531	1.07418
Eif2ak1	eukaryotic translation initiation factor 2 alpha kinase 1	10527252	0.00169592	1.07013
Poglut1	protein O-glucosyltransferase 1	10439471	0.0017005	1.06729
―	―	10344383	0.00171439	0.854863
―	―	10342076	0.00173876	0.832896
Slc19a1	solute carrier family 19 (sodium/hydrogen exchanger), member 1	10364249	0.00174874	0.904584
Sfn	stratifin	10517067	0.00175462	0.889305
―	―	10338510	0.00177874	1.09793
Ddt	D-dopachrome tautomerase	10369989	0.00179815	1.15685
Usp33	ubiquitin specific peptidase 33	10496919	0.00183246	1.07749
Etv5	ets variant gene 5	10363901	0.00185126	1.19161
―	―	10342739	0.0018664	0.892564
Glycam1	glycosylation dependent cell adhesion molecule 1	10433177	0.00187583	1.17976
Lztfl1	leucine zipper transcription factor-like 1	10597973	0.00188591	1.09397
Gmps	guanine monophosphate synthetase	10492381	0.00188964	1.05523
Hmcn1	hemicentin 1	10358654	0.001896	0.858557
Prpf18	PRP18 pre-mRNA processing factor 18 homolog (yeast)	10479794	0.00191053	1.08385
Lfng	LFNG O-fucosylpeptide 3-beta-N-acetylglucosaminyltransferase	10527012	0.00191109	1.13107
Hspd1	heat shock protein 1 (chaperonin)	10375240	0.00195046	1.10076
Slc2a1	solute carrier family 2 (facilitated glucose transporter), member 1	10507594	0.00200254	1.13055
Srp19	signal recognition particle 19	10454674	0.00201681	1.11084
1110004F10Rik	RIKEN cDNA 1110004F10 gene	10556581	0.0020318	1.09827
Tspan5	tetraspanin 5	10496494	0.00204015	1.08334
Nt5c2	5'-nucleotidase, cytosolic II	10468253	0.00204182	1.06984
Pdia6	protein disulfide isomerase associated 6	10394735	0.00205217	1.19854
Acot11	acyl-CoA thioesterase 11	10514865	0.00207213	1.12879
Olfr976	olfactory receptor 976	10592459	0.00207273	0.758586
Rnaseh1	ribonuclease H1	10395049	0.00207285	1.07228
―	―	10342860	0.00207843	0.961686
Mat2b	methionine adenosyltransferase II, beta	10385239	0.0020895	1.07691
Ap3m2	adaptor-related protein complex 3, mu 2 subunit	10577586	0.00210033	1.05955
Chka	choline kinase alpha	10460221	0.00214065	1.13942
Sgol1	shugoshin-like 1 (S. pombe)	10451805	0.00214613	0.88398
Glrp1	glutamine repeat protein 1	10356470	0.00218913	0.858185
Zfp764	zinc finger protein 764	10568243	0.00219277	0.896768
Nxf1	nuclear RNA export factor 1 homolog (S. cerevisiae)	10461191	0.0022466	1.08519
Gabpa	GA repeat binding protein, alpha	10436678	0.00224787	1.12054
Pja1	praja1, RING-H2 motif containing	10605919	0.00230382	1.08085
Pum1	pumilio 1 (Drosophila)	10508619	0.00232112	1.06649
1110021L09Rik	RIKEN cDNA 1110021L09 gene	10362115	0.00233681	1.07448
Acox2	acyl-Coenzyme A oxidase 2, branched chain	10417544	0.00235444	0.872561
0610007P14Rik	RIKEN cDNA 0610007P14 gene	10401667	0.00235564	0.955066
Tmem41b	transmembrane protein 41B	10566870	0.00235885	1.14612
―	―	10338870	0.0023596	0.895134
Acrbp	proacrosin binding protein	10541785	0.00236629	1.10322
Vps18	vacuolar protein sorting 18 (yeast)	10474950	0.00238092	1.0588
Agxt2l1	alanine-glyoxylate aminotransferase 2-like 1	10496077	0.00241522	1.64487
Npy1r	neuropeptide Y receptor Y1	10572070	0.00242522	1.23376
Tssk4	testis-specific serine kinase 4	10415353	0.00243224	0.912753
Prdm10	PR domain containing 10	10584071	0.00245958	1.05758
Apip	APAF1 interacting protein	10474159	0.00246581	1.11209
Khdrbs1	KH domain containing, RNA binding, signal transduction associated 1	10516721	0.0024686	0.876544
Abcf1	ATP-binding cassette, sub-family F (GCN20), member 1	10450648	0.0024718	1.06692
F7	coagulation factor VII	10570280	0.00247638	0.893513
Mirg	miRNA containing gene	10398442	0.00248845	1.17351
Hmgb1	high mobility group box 1	10565596	0.00256097	0.903556
Rps10	ribosomal protein S10	10494296	0.0025813	1.05792
―	―	10343771	0.00264808	1.23519
Eng	endoglin	10471486	0.00264883	1.14295
Srp9	signal recognition particle 9	10352393	0.00266533	1.09796
Rfxank	regulatory factor X-associated ankyrin-containing protein	10579181	0.00266972	1.08148
Irf2	interferon regulatory factor 2	10571705	0.00268584	1.08818
Prss55	protease, serine, 55	10420804	0.00268628	0.831278
Ccr5	chemokine (C-C motif) receptor 5	10590635	0.00269169	0.816712
Ccr5	chemokine (C-C motif) receptor 5	10598013	0.00269169	0.816712
―	―	10344402	0.00271083	0.879052
Cdc5l	cell division cycle 5-like (S. pombe)	10372733	0.00275509	1.09885
Cdc5l	cell division cycle 5-like (S. pombe)	10372735	0.00275509	1.09885
Cdc5l	cell division cycle 5-like (S. pombe)	10372737	0.00275509	1.09885
Cdc5l	cell division cycle 5-like (S. pombe)	10372739	0.00275509	1.09885
Cdc5l	cell division cycle 5-like (S. pombe)	10372741	0.00275509	1.09885
Cdc5l	cell division cycle 5-like (S. pombe)	10372743	0.00275509	1.09885
Adipor2	adiponectin receptor 2	10547386	0.00278286	1.15426
P2rx7	purinergic receptor P2X, ligand-gated ion channel, 7	10525419	0.0027999	0.917921
Mafg	v-maf musculoaponeurotic fibrosarcoma oncogene family, protein G (avian)	10393881	0.00280947	1.06327
―	―	10342554	0.00281576	0.865266
―	―	10339097	0.00281631	1.04709
Csnk1e	casein kinase 1, epsilon	10430519	0.00282963	1.03808
Fbln5	fibulin 5	10402211	0.00287033	1.28759
―	―	10342121	0.00287216	0.283675
Kprp	keratinocyte expressed, proline-rich	10499941	0.00290295	0.838327
Hspa8	heat shock protein 8	10528021	0.00295214	1.04536
Kif3c	kinesin family member 3C	10394158	0.0029761	1.0699
Hspa8	heat shock protein 8	10368025	0.0029963	1.04963
Ppp1r10	protein phosphatase 1, regulatory subunit 10	10444957	0.00299768	1.07526
Gpt2	glutamic pyruvate transaminase (alanine aminotransferase) 2	10573626	0.00301533	1.12904
9030418K01Rik	RIKEN cDNA 9030418K01 gene	10479247	0.00302418	1.0788
Stk35	serine/threonine kinase 35	10476033	0.00303394	1.0617
Usp39	ubiquitin specific peptidase 39	10545379	0.00305706	1.0524
Hmcn1	hemicentin 1	10358517	0.00310691	0.87038
―	―	10340823	0.00311495	1.1167
Apba3	amyloid beta (A4) precursor protein-binding, family A, member 3	10365056	0.00315904	1.07377
BC068281	cDNA sequence BC068281	10394358	0.00319592	1.11039
Gkn3	gastrokine 3	10546001	0.00319983	1.25902
Adcy7	adenylate cyclase 7	10573747	0.00320852	0.893962
Slitrk3	SLIT and NTRK-like family, member 3	10498707	0.00320902	1.06342
Mcc	mutated in colorectal cancers	10458731	0.00324947	1.06969
Rbm17	RNA binding motif protein 17	10480057	0.00327493	1.10275
Syt4	synaptotagmin IV	10457942	0.00328393	1.09282
Txndc15	thioredoxin domain containing 15	10405539	0.00330066	1.10572
Klf1	Kruppel-like factor 1 (erythroid)	10573457	0.00331432	0.89641
Hsp90b1	heat shock protein 90, beta (Grp94), member 1	10371482	0.00331994	1.08081
Trim8	tripartite motif-containing 8	10463661	0.00333481	1.06179
2700078K21Rik	RIKEN cDNA 2700078K21 gene	10569273	0.00334688	1.08847
Pabpc6	poly(A) binding protein, cytoplasmic 6	10447704	0.00336237	0.806651
Ndufs5	NADH dehydrogenase (ubiquinone) Fe-S protein 5	10516211	0.00337153	1.08499
Lrrc8a	leucine rich repeat containing 8A	10470954	0.0033886	1.08789
Ints12	integrator complex subunit 12	10496159	0.00339044	1.08847
Slc9a5	solute carrier family 9 (sodium/hydrogen exchanger), member 5	10574727	0.00339176	1.20224
Gm8074	predicted gene 8074	10595145	0.00339573	0.853275
Rnf216	ring finger protein 216	10535389	0.00339584	1.0605
―	―	10343941	0.00342468	1.12331
2810453I06Rik	RIKEN cDNA 2810453I06 gene	10600502	0.00344393	1.07658
Mertk	c-mer proto-oncogene tyrosine kinase	10475890	0.00345909	1.20881
Mrpl51	mitochondrial ribosomal protein L51	10541873	0.00350545	1.10493
Olfr13	olfactory receptor 13	10537823	0.00351777	0.884017
Mir194-2	microRNA 194-2	10460829	0.00352784	0.895532
Acat2	acetyl-Coenzyme A acetyltransferase 2	10447891	0.00357873	0.932926
Socs2	suppressor of cytokine signaling 2	10394674	0.00358688	1.21882
B3galt1	UDP-Gal:betaGlcNAc beta 1,3-galactosyltransferase, polypeptide 1	10472436	0.00359305	1.06279
Spen	SPEN homolog, transcriptional regulator (Drosophila)	10517948	0.00365319	1.07372
Nmnat3	nicotinamide nucleotide adenylyltransferase 3	10588028	0.00366856	0.851153
Crim1	cysteine rich transmembrane BMP regulator 1 (chordin like)	10446986	0.0036728	1.07549
Chchd3	coiled-coil-helix-coiled-coil-helix domain containing 3	10543835	0.00368321	1.07695
Ppyr1	pancreatic polypeptide receptor 1	10418901	0.00369153	0.912088
Per2	period homolog 2 (Drosophila)	10356601	0.00369613	1.14722
N4bp2l1	NEDD4 binding protein 2-like 1	10535938	0.00372406	1.1107
Pla2g6	phospholipase A2, group VI	10430489	0.00372574	1.0879
Gli3	GLI-Kruppel family member GLI3	10403727	0.00374584	0.932778
Ppp1r16a	protein phosphatase 1, regulatory (inhibitor) subunit 16A	10424965	0.003748	1.07685
Ccr10	chemokine (C-C motif) receptor 10	10391373	0.00378927	0.881573
Bod1	biorientation of chromosomes in cell division 1	10384968	0.00380471	0.936727
Agpat4	1-acylglycerol-3-phosphate O-acyltransferase 4 (lysophosphatidic acid acyltransferase, delta)	10441740	0.00381905	1.1025
Scyl3	SCY1-like 3 (S. cerevisiae)	10359648	0.00381981	0.928194
Ptprv	protein tyrosine phosphatase, receptor type, V	10357986	0.00382802	0.908713
Thrap3	thyroid hormone receptor associated protein 3	10516296	0.00385016	1.09357
―	―	10338601	0.00390664	1.08752
Cd79b	CD79B antigen	10392142	0.00391202	0.879506
Sstr1	somatostatin receptor 1	10395889	0.00391404	1.22448
Accs	1-aminocyclopropane-1-carboxylate synthase homolog (Arabidopsis)(non-functional)	10485241	0.00401343	0.876776
Cnpy4	canopy 4 homolog (zebrafish)	10526772	0.00401979	1.05273
Eaf2	ELL associated factor 2	10439346	0.00402249	0.894204
―	―	10340769	0.00404326	1.06766
Cetn3	centrin 3	10406426	0.00409582	0.938048
―	―	10342035	0.00409596	0.588198
Erp44	endoplasmic reticulum protein 44	10512851	0.00410747	1.08727
Mvd	mevalonate (diphospho) decarboxylase	10582310	0.00410877	0.922685
Folh1	folate hydrolase	10565401	0.00413517	1.13454
F2rl2	coagulation factor II (thrombin) receptor-like 2	10406740	0.00418036	0.827336
1700018C11Rik	RIKEN cDNA 1700018C11 gene	10513715	0.00423739	0.877186
Ccna1	cyclin A1	10498192	0.00425022	0.914581
Slc45a4	solute carrier family 45, member 4	10429391	0.00425225	1.06015
―	―	10339280	0.00426464	1.34597
Ppp1r12b	protein phosphatase 1, regulatory (inhibitor) subunit 12B	10357954	0.00427569	1.0819
A530098C11Rik	RIKEN cDNA A530098C11 gene	10354267	0.00429488	0.868745
Fam115a	family with sequence similarity 115, member A	10544462	0.0043387	1.0556
―	―	10344252	0.00434033	0.707137
Rnase1	ribonuclease, RNase A family, 1 (pancreatic)	10419563	0.00434644	0.874478
Wasf3	WAS protein family, member 3	10527516	0.00440394	1.06896
Ndufaf1	NADH dehydrogenase (ubiquinone) 1 alpha subcomplex, assembly factor 1	10486284	0.0044824	1.11065
Zcchc8	zinc finger, CCHC domain containing 8	10533687	0.00449634	1.08133
8430419L09Rik	RIKEN cDNA 8430419L09 gene	10542340	0.00451209	1.0678
―	―	10341356	0.00452282	1.36147
Ubl4	ubiquitin-like 4	10605319	0.00453034	1.06015
Usp31	ubiquitin specific peptidase 31	10567591	0.00454717	1.11429
Kcne1l	potassium voltage-gated channel, Isk-related family, member 1-like, pseudogene	10607085	0.00458802	0.856301
Serinc3	serine incorporator 3	10489377	0.00460235	1.03186
Rbl2	retinoblastoma-like 2	10573867	0.00462293	1.10167
―	―	10342582	0.00462609	1.38493
Rtdr1	rhabdoid tumor deletion region gene 1	10369909	0.00462993	0.912787
Tubd1	tubulin, delta 1	10379968	0.00464939	1.157
Atp1a2	ATPase, Na+/K+ transporting, alpha 2 polypeptide	10360270	0.00465519	1.08155
Aass	aminoadipate-semialdehyde synthase	10543333	0.00466544	1.13204
―	―	10342021	0.00468753	1.09216
Zscan12	zinc finger and SCAN domain containing 12	10403919	0.00473038	1.09041
Jtb	jumping translocation breakpoint	10493703	0.00474159	1.13438
Ipo8	importin 8	10549447	0.00474553	1.09067
―	―	10339652	0.00475472	1.09807
Dctn6	dynactin 6	10578138	0.0047839	0.941824
Zfp772	zinc finger protein 772	10559831	0.00480673	1.15355
Adarb1	adenosine deaminase, RNA-specific, B1	10370303	0.00480706	1.0954
Foxi3	forkhead box I3	10538959	0.00481101	0.885679
―	―	10339063	0.00481673	0.53351
Disp1	dispatched homolog 1 (Drosophila)	10598178	0.00482185	0.92532
―	―	10340341	0.00482461	1.31735
Ino80e	INO80 complex subunit E	10568065	0.00485086	1.07215
Hspa5	heat shock protein 5	10471586	0.00487327	1.18617
Rab39b	RAB39B, member RAS oncogene family	10605431	0.00489973	1.09812
Plcd4	phospholipase C, delta 4	10347398	0.00494562	1.08279
Dnajb1	DnaJ (Hsp40) homolog, subfamily B, member 1	10573198	0.00496931	1.23806
Sptlc2	serine palmitoyltransferase, long chain base subunit 2	10401781	0.0050212	0.944972
Herc4	hect domain and RLD 4	10363641	0.00509102	1.10303
Tmem64	transmembrane protein 64	10503410	0.00513077	1.09356
Gpc6	glypican 6	10416974	0.00513557	0.943999
Pdik1l	PDLIM1 interacting kinase 1 like	10517243	0.00513984	1.06747
Abhd8	abhydrolase domain containing 8	10579500	0.00515109	1.10343
Cpsf7	cleavage and polyadenylation specific factor 7	10461475	0.00516077	1.04514
Il27ra	interleukin 27 receptor, alpha	10580061	0.00518108	0.892482
Dpy30	dpy-30 homolog (C. elegans)	10452867	0.00518166	1.06679
Msl1	male-specific lethal 1 homolog (Drosophila)	10381018	0.00519827	1.07639
Ccdc126	coiled-coil domain containing 126	10538206	0.0052079	1.13988
―	―	10342731	0.00522677	0.84765
Dnahc12	dynein, axonemal, heavy chain 12	10413377	0.00523392	0.882315
Hbs1l	Hbs1-like (S. cerevisiae)	10362036	0.00524296	1.0492
Rap2a	RAS related protein 2a	10417065	0.00527961	1.09345
―	―	10342524	0.00529422	0.806986
―	―	10344051	0.00529781	0.841949
Npepps	aminopeptidase puromycin sensitive	10390381	0.00530872	1.07256
Pld1	phospholipase D1	10491106	0.00531983	1.07082
Jmjd5	jumonji domain containing 5	10557317	0.00532132	0.919722
Olfr641	olfactory receptor 641	10555842	0.00533856	0.883067
Gm4801	predicted gene 4801	10366703	0.00535623	0.856188
Traf3	TNF receptor-associated factor 3	10398618	0.00536285	1.11928
Lrrc68	leucine rich repeat containing 68	10560532	0.0053753	1.06691
―	―	10344067	0.0053756	1.29799
―	―	10340733	0.00537681	1.23666
Alpi	alkaline phosphatase, intestinal	10356367	0.00538384	0.844767
Traip	TRAF-interacting protein	10588767	0.00538568	0.895719
Nphp3	nephronophthisis 3 (adolescent)	10588326	0.00539193	0.921942
40794	septin 8	10376021	0.00542186	1.05771
Kif7	kinesin family member 7	10564777	0.00543514	0.865356
Kbtbd12	kelch repeat and BTB (POZ) domain containing 12	10546129	0.00547388	0.84889
Tm2d3	TM2 domain containing 3	10553956	0.00549202	1.08229
C1galt1c1	C1GALT1-specific chaperone 1	10604226	0.00551854	1.12643
Hif3a	hypoxia inducible factor 3, alpha subunit	10560329	0.00554504	1.2736
―	―	10340083	0.00555135	1.50014
Cep72	centrosomal protein 72	10410576	0.00555609	0.872505
―	―	10343209	0.00558382	0.754517
Egfl8	EGF-like domain 8	10450212	0.00562443	0.932323
4930412F15Rik	RIKEN cDNA 4930412F15 gene	10512612	0.0056317	0.926212
Lrrc3	leucine rich repeat containing 3	10370334	0.00563702	0.94008
Tcea3	transcription elongation factor A (SII), 3	10509204	0.0056506	0.94217
Ube2e3	ubiquitin-conjugating enzyme E2E 3, UBC4/5 homolog (yeast)	10473118	0.0056557	1.0872
Sparcl1	SPARC-like 1	10531931	0.0056908	1.06165
―	―	10341841	0.00570159	1.41383
Gm10516	predicted gene 10516	10352794	0.00571122	0.871908
9430023L20Rik	RIKEN cDNA 9430023L20 gene	10427049	0.00574321	0.880761
Zcchc24	zinc finger, CCHC domain containing 24	10418171	0.00577348	1.11779
Zfp846	zinc finger protein 846	10583450	0.00577385	1.09215
Zswim7	zinc finger, SWIM-type containing 7	10386844	0.00578195	0.927966
Khdrbs3	KH domain containing, RNA binding, signal transduction associated 3	10424559	0.00578719	1.17103
Ccl11	chemokine (C-C motif) ligand 11	10379524	0.00579344	0.907984
Cdh19	cadherin 19, type 2	10357103	0.00581249	1.53585
Gtf3c2	general transcription factor IIIC, polypeptide 2, beta	10529093	0.005824	1.04931
Gfm1	G elongation factor, mitochondrial 1	10492480	0.00583585	1.10946
Pnmt	phenylethanolamine-N-methyltransferase	10380891	0.00584228	0.84673
Tnfaip8l2	tumor necrosis factor, alpha-induced protein 8-like 2	10500100	0.00589341	0.906579
Dzip1	DAZ interacting protein 1	10417004	0.00595227	1.10549
Cables1	CDK5 and Abl enzyme substrate 1	10453887	0.00595346	1.20654
―	―	10342477	0.00600713	0.18669
Chordc1	cysteine and histidine-rich domain (CHORD)-containing, zinc-binding protein 1	10583347	0.00602063	1.17505
Szt2	seizure threshold 2	10515706	0.00604824	0.906781
―	―	10343541	0.0060483	0.726577
Slc40a1	solute carrier family 40 (iron-regulated transporter), member 1	10354374	0.00608308	0.861412
Ahsa1	AHA1, activator of heat shock protein ATPase homolog 1 (yeast)	10397518	0.0060847	1.13043
Rpl28	ribosomal protein L28	10549721	0.00610892	0.8948
Rad50	RAD50 homolog (S. cerevisiae)	10385842	0.00611481	0.903825
―	―	10341528	0.00614507	0.891997
Cct4	chaperonin containing Tcp1, subunit 4 (delta)	10374564	0.00615082	1.11578
Pet2	plasmacytoma expressed transcript 2	10605633	0.00617681	0.868412
―	―	10338481	0.00617774	0.782351
―	―	10339701	0.00617819	1.39024
3110062M04Rik	RIKEN cDNA 3110062M04 gene	10543872	0.00619047	1.12793
Mrpl51	mitochondrial ribosomal protein L51	10475360	0.00619601	1.07258
―	―	10339300	0.00619717	0.817603
Prss32	protease, serine, 32	10442357	0.00620968	0.900399
Prm2	protamine 2	10437680	0.00621779	0.903518
Itfg3	integrin alpha FG-GAP repeat containing 3	10449280	0.00622054	1.35126
Bglap-rs1	bone gamma-carboxyglutamate protein, related sequence 1	10499354	0.00628161	0.852204
―	―	10338244	0.00632853	1.08066
Ly6c1	lymphocyte antigen 6 complex, locus C1	10429568	0.00635822	1.10822
Ccdc147	coiled-coil domain containing 147	10463856	0.00638254	0.896225
Gm626	predicted gene 626	10414001	0.00640116	0.899629
―	―	10341397	0.00641391	1.1864
Amigo2	adhesion molecule with Ig like domain 2	10431935	0.00643707	1.18202
2810422J05Rik	RIKEN cDNA 2810422J05 gene	10579307	0.00643992	0.940406
Gramd1b	GRAM domain containing 1B	10592471	0.00646304	1.06426
Gmeb2	glucocorticoid modulatory element binding protein 2	10490653	0.00646482	1.10346
Vti1b	vesicle transport through interaction with t-SNAREs 1B homolog	10401172	0.00647139	1.07216
Ankrd10	ankyrin repeat domain 10	10577048	0.00649839	1.09443
Rbm14	RNA binding motif protein 14	10464819	0.006499	1.08706
Dnahc3	dynein, axonemal, heavy chain 3	10567510	0.00655165	0.920053
Ptchd2	patched domain containing 2	10518494	0.00662902	1.08157
Mcf2l	mcf.2 transforming sequence-like	10570278	0.00663287	0.905646
Hsph1	heat shock 105kDa/110kDa protein 1	10535904	0.00664402	1.14728
Sfmbt2	Scm-like with four mbt domains 2	10469167	0.00672353	1.11457
Acer2	alkaline ceramidase 2	10505779	0.00675526	1.23159
Fam174b	family with sequence similarity 174, member B	10554156	0.00675581	1.1238
Arl6ip1	ADP-ribosylation factor-like 6 interacting protein 1	10567219	0.00676571	1.06369
St3gal4	ST3 beta-galactoside alpha-2,3-sialyltransferase 4	10592084	0.00677326	1.18688
Atp5e	ATP synthase, H+ transporting, mitochondrial F1 complex, epsilon subunit	10490221	0.00678227	1.15745
Hipk4	homeodomain interacting protein kinase 4	10551377	0.00679658	0.918918
Hspd1	heat shock protein 1 (chaperonin)	10354732	0.00680272	1.11446
Stard3nl	STARD3 N-terminal like	10407946	0.0068219	1.09081
Rspo1	R-spondin homolog (Xenopus laevis)	10508012	0.00684761	0.926131
2810407C02Rik	RIKEN cDNA 2810407C02 gene	10492220	0.00685495	1.03549
Pdk4	pyruvate dehydrogenase kinase, isoenzyme 4	10543017	0.00691394	1.09648
―	―	10342803	0.00691457	0.829923
Hspa1a	heat shock protein 1A	10450367	0.00698029	1.09619
Fam19a2	family with sequence similarity 19, member A2	10366725	0.00700383	1.0944
Mir688	microRNA 688	10433055	0.00701181	0.906878
―	―	10343414	0.00707498	0.754057
Nsun3	NOL1/NOP2/Sun domain family member 3	10440238	0.00710616	0.905725
C030044B11Rik	RIKEN cDNA C030044B11 gene	10404988	0.00710754	0.938627
Myst2	MYST histone acetyltransferase 2	10390153	0.00711057	1.06272
Rfwd2	ring finger and WD repeat domain 2	10350923	0.00712215	1.08238
Mmaa	methylmalonic aciduria (cobalamin deficiency) type A	10579852	0.00712817	1.17324
―	―	10339747	0.00714172	0.840079
Plce1	phospholipase C, epsilon 1	10462922	0.00714216	1.09984
Rnase13	ribonuclease, RNase A family, 13 (non-active)	10419594	0.00717357	0.862621
Ankrd36	ankyrin repeat domain 36	10374060	0.0071903	0.869622
Cyb5r3	cytochrome b5 reductase 3	10430956	0.00723125	0.929288
Ift140	intraflagellar transport 140 homolog (Chlamydomonas)	10442651	0.00724384	1.0738
Rhou	ras homolog gene family, member U	10576386	0.00728452	1.11641
Snai3	snail homolog 3 (Drosophila)	10582322	0.00729538	0.892054
Tub	tubby candidate gene	10556178	0.00730332	1.06901
Polr3d	polymerase (RNA) III (DNA directed) polypeptide D	10421351	0.00730967	1.08399
Gspt2	G1 to S phase transition 2	10600814	0.00736987	1.1331
Prss2	protease, serine, 2	10537627	0.00737883	0.894074
Arhgap27	Rho GTPase activating protein 27	10391895	0.0073906	0.903014
Hdc	histidine decarboxylase	10487238	0.00739132	0.887242
A630072M18Rik	RIKEN cDNA A630072M18 gene	10519949	0.00742258	1.16046
Oplah	5-oxoprolinase (ATP-hydrolysing)	10424796	0.00743152	0.897934
Dis3l2	DIS3 mitotic control homolog (S. cerevisiae)-like 2	10348119	0.00743911	0.891159
Anxa7	annexin A7	10417869	0.00744164	1.06223
―	―	10343713	0.00744798	0.724089
Kncn	kinocilin	10507236	0.00745514	0.92112
H2-Q6	histocompatibility 2, Q region locus 6	10444824	0.00746799	0.862154
Pank1	pantothenate kinase 1	10467162	0.00749584	1.08827
Caprin1	cell cycle associated protein 1	10485514	0.00755449	1.06624
Dnahc3	dynein, axonemal, heavy chain 3	10567444	0.00756017	0.924022
Dr1	down-regulator of transcription 1	10523955	0.00756336	1.07818
―	―	10340307	0.00760577	1.09953
Tas2r117	taste receptor, type 2, member 117	10548673	0.00763759	0.898431
Rngtt	RNA guanylyltransferase and 5'-phosphatase	10503882	0.00763972	1.10837
Bpnt1	bisphosphate 3'-nucleotidase 1	10352503	0.00764652	1.0807
Ranbp9	RAN binding protein 9	10408882	0.00766661	1.0728
Tmem28	transmembrane protein 28	10600947	0.00768472	1.10705
Sdc4	syndecan 4	10489484	0.007725	1.11462
Pde4d	phosphodiesterase 4D, cAMP specific	10407097	0.00773948	1.0623
Deb1	differentially expressed in B16F10 1	10590383	0.00782446	1.08659
Mdh1b	malate dehydrogenase 1B, NAD (soluble)	10355138	0.00786268	0.877663
Il1f8	interleukin 1 family, member 8	10469774	0.00790971	0.780676
Slc22a12	solute carrier family 22 (organic anion/cation transporter), member 12	10465411	0.00791628	0.934893
Synrg	synergin, gamma	10379795	0.00792455	1.04482
Mrrf	mitochondrial ribosome recycling factor	10471715	0.00792578	1.087
Aqr	aquarius	10485989	0.00793258	1.06202
―	―	10341681	0.00795938	1.04187
Csgalnact2	chondroitin sulfate N-acetylgalactosaminyltransferase 2	10547217	0.00797567	1.04735
Sfrp4	secreted frizzled-related protein 4	10403834	0.00798924	0.864406
Cacng1	calcium channel, voltage-dependent, gamma subunit 1	10392364	0.00799062	0.901658
Peo1	progressive external ophthalmoplegia 1 (human)	10463448	0.00799414	1.13327
Rhcg	Rhesus blood group-associated C glycoprotein	10564762	0.00803024	0.882361
Hdlbp	high density lipoprotein (HDL) binding protein	10356800	0.00805348	1.05918
Trhr2	thyrotropin releasing hormone receptor 2	10582299	0.00805598	0.901002
Gm10419	predicted gene 10419	10523977	0.00806773	0.936849
Olfr380	olfactory receptor 380	10388272	0.00806949	0.877455
Polr2l	polymerase (RNA) II (DNA directed) polypeptide L	10569200	0.00810684	1.06255
Reep6	receptor accessory protein 6	10364784	0.00814964	0.912041
Rapgef3	Rap guanine nucleotide exchange factor (GEF) 3	10431974	0.00816028	1.138
D4Bwg0951e	DNA segment, Chr 4, Brigham & Women's Genetics 0951 expressed	10505623	0.00816127	1.13309
Rbms1	RNA binding motif, single stranded interacting protein 1	10483025	0.00816969	0.926708
Xpo1	exportin 1, CRM1 homolog (yeast)	10374590	0.00820424	1.07965
Mir412	microRNA 412	10398438	0.00820931	1.20706
Ostc	oligosaccharyltransferase complex subunit	10502191	0.00821446	1.08699
Def8	differentially expressed in FDCP 8	10576335	0.0082414	1.10106
Gm10190	predicted gene 10190	10453139	0.00826361	0.936672
Zfp12	zinc finger protein 12	10527172	0.00826746	1.10802
1700034E13Rik	RIKEN cDNA 1700034E13 gene	10455714	0.00826957	0.8537
Ccdc114	coiled-coil domain containing 114	10553148	0.00828674	0.922111
Herpud2	HERPUD family member 2	10591869	0.00841176	1.04093
Hmcn1	hemicentin 1	10358490	0.0084134	0.875311
Ddx50	DEAD (Asp-Glu-Ala-Asp) box polypeptide 50	10369647	0.00846626	1.11039
Prb1	proline-rich protein BstNI subfamily 1	10548622	0.00849852	0.897648
Myst3	MYST histone acetyltransferase (monocytic leukemia) 3	10570875	0.00849967	1.07766
Rnf113a2	ring finger protein 113A2	10397244	0.00855586	1.11437
Dnajb11	DnaJ (Hsp40) homolog, subfamily B, member 11	10434675	0.00857958	1.14553
Pef1	penta-EF hand domain containing 1	10508608	0.00860217	1.09422
Sdcbp	syndecan binding protein	10503148	0.00861511	0.876897
Cct8	chaperonin containing Tcp1, subunit 8 (theta)	10440600	0.00861623	1.11097
Vapb	vesicle-associated membrane protein, associated protein B and C	10479077	0.00861837	1.04398
Snap29	synaptosomal-associated protein 29	10433996	0.00862568	1.06796
Lhpp	phospholysine phosphohistidine inorganic pyrophosphate phosphatase	10558265	0.00862884	0.924991
AF067063	cDNA sequence AF067063	10598154	0.00866624	0.89796
Etv1	ets variant gene 1	10406934	0.0086732	1.12377
Ppa2	pyrophosphatase (inorganic) 2	10496169	0.00867377	1.09603
Tmem17	transmembrane protein 17	10374558	0.00867739	0.836948
Mrto4	MRT4, mRNA turnover 4, homolog (S. cerevisiae)	10517706	0.00872487	1.06688
Ubqln4	ubiquilin 4	10493247	0.00872561	1.08622
Dusp3	dual specificity phosphatase 3 (vaccinia virus phosphatase VH1-related)	10391513	0.00873011	1.07513
Ttc37	tetratricopeptide repeat domain 37	10406287	0.00875297	1.07878
―	―	10341090	0.00876298	0.800518
Stk39	serine/threonine kinase 39, STE20/SPS1 homolog (yeast)	10483381	0.00876992	1.06658
Atp6v1c1	ATPase, H+ transporting, lysosomal V1 subunit C1	10423805	0.0087792	1.05825
P4ha1	procollagen-proline, 2-oxoglutarate 4-dioxygenase (proline 4-hydroxylase), alpha 1 polypeptide	10363350	0.00880561	1.13814
Olfr1205	olfactory receptor 1205	10473614	0.00881765	0.84406
Erc1	ELKS/RAB6-interacting/CAST family member 1	10547410	0.00883413	1.06757
Olfr398	olfactory receptor 398	10388296	0.00889469	0.87164
Gpr150	G protein-coupled receptor 150	10410716	0.00892339	0.859167
Gm12695	predicted gene 12695	10514544	0.00894637	0.846985
Gm2a	GM2 ganglioside activator protein	10376208	0.00896215	0.957389
Terf2	telomeric repeat binding factor 2	10581523	0.00896732	1.05128
Sema3c	sema domain, immunoglobulin domain (Ig), short basic domain, secreted, (semaphorin) 3C	10519886	0.00897403	1.1257
L1td1	LINE-1 type transposase domain containing 1	10506110	0.00901468	0.907856
Srrt	serrate RNA effector molecule homolog (Arabidopsis)	10534694	0.00902568	1.08827
Ttc25	tetratricopeptide repeat domain 25	10381140	0.00903524	0.931815
―	―	10338295	0.00903602	1.06363
Ppp1r15b	protein phosphatase 1, regulatory (inhibitor) subunit 15b	10349868	0.00905899	1.10999
A830007P12Rik	RIKEN cDNA A830007P12 gene	10480601	0.00907141	0.889534
Stag2	stromal antigen 2	10599377	0.00908173	1.06856
―	―	10340231	0.0091069	1.11392
Tm6sf2	transmembrane 6 superfamily member 2	10572271	0.00911171	1.12243
―	―	10338475	0.00913485	1.12006
Nup205	nucleoporin 205	10537246	0.00913738	1.05283
B230319C09Rik	RIKEN cDNA B230319C09 gene	10539441	0.00917257	0.905879
Ston2	stonin 2	10401891	0.00918456	0.944872
Mterf	mitochondrial transcription termination factor	10527918	0.00918931	1.09209
Tulp2	tubby-like protein 2	10552966	0.00919463	0.90327
Nudt5	nudix (nucleoside diphosphate linked moiety X)-type motif 5	10469070	0.00920694	1.08903
Drg2	developmentally regulated GTP binding protein 2	10376603	0.00921421	1.08638
Pdcd11	programmed cell death 11	10463751	0.00921582	1.08475
Alkbh5	alkB, alkylation repair homolog 5 (E. coli)	10376685	0.00921928	1.07478
Hsd17b11	hydroxysteroid (17-beta) dehydrogenase 11	10531919	0.00922195	1.06659
―	―	10343063	0.00922624	1.10889
Theg	testicular haploid expressed gene	10370573	0.00928867	0.89548
Ubxn6	UBX domain protein 6	10451918	0.00929629	1.0661
―	―	10340658	0.00931085	0.94646
Pdcl	phosducin-like	10482139	0.00931613	1.07455
―	―	10343488	0.00933811	0.858178
―	―	10341758	0.00935735	1.14446
BC030476	cDNA sequence BC030476	10423623	0.00938991	0.885983
Cmc1	COX assembly mitochondrial protein homolog (S. cerevisiae)	10597564	0.00942679	1.06537
Sin3b	transcriptional regulator, SIN3B (yeast)	10572838	0.00944993	1.08121
A3galt2	alpha 1,3-galactosyltransferase 2 (isoglobotriaosylceramide synthase)	10508368	0.00945923	0.888897
Snx31	sorting nexin 31	10428176	0.00945948	0.872608
1110006O24Rik	RIKEN cDNA 1110006O24 gene	10533003	0.00946292	0.894766
Ssfa2	sperm specific antigen 2	10473160	0.00948451	1.07865
Narf	nuclear prelamin A recognition factor	10383532	0.00952968	1.07057
2700046G09Rik	RIKEN cDNA 2700046G09 gene	10462501	0.00953708	0.919796
Mcf2l	mcf.2 transforming sequence-like	10570236	0.0095406	1.0988
Igf1r	insulin-like growth factor I receptor	10554094	0.00954498	1.08945
Npepl1	aminopeptidase-like 1	10479099	0.00955412	0.927919
Mpv17l2	MPV17 mitochondrial membrane protein-like 2	10579341	0.00955979	0.940577
Rpl31	ribosomal protein L31	10401933	0.00956108	0.829094
BC005685	cDNA sequence BC005685	10504759	0.00956108	0.829094
―	―	10343337	0.00957598	0.736528
LOC100270707	hypothetical LOC100270707	10598287	0.00958168	0.912287
―	―	10338276	0.00960625	0.887343
Npvf	neuropeptide VF precursor	10544704	0.00971333	0.890326
Ap1ar	adaptor-related protein complex 1 associated regulatory protein	10502058	0.00974005	0.946535
Tmem150c	transmembrane protein 150C	10531653	0.0097766	1.09725
Dnajc12	DnaJ (Hsp40) homolog, subfamily C, member 12	10363669	0.00982096	1.06445
Fgf15	fibroblast growth factor 15	10559373	0.00984499	0.946208
Stim2	stromal interaction molecule 2	10521950	0.00986785	1.03233
―	―	10340923	0.00992644	1.11907
Tmem8c	transmembrane protein 8C	10481175	0.0099452	0.868838
Snx1	sorting nexin 1	10594590	0.00995624	1.0857
Gbp3	guanylate binding protein 3	10496580	0.0100015	0.862931
Rit1	Ras-like without CAAX 1	10493309	0.0100048	1.12843
Etv5	ets variant gene 5	10438626	0.0100357	1.1656
1700040L02Rik	RIKEN cDNA 1700040L02 gene	10369806	0.0100408	0.844286
Madd	MAP-kinase activating death domain	10484941	0.010041	1.04837
6430527G18Rik	RIKEN cDNA 6430527G18 gene	10401698	0.0100429	1.08501
Nfrkb	nuclear factor related to kappa B binding protein	10584122	0.0100452	0.964121
Rhbdl3	rhomboid, veinlet-like 3 (Drosophila)	10379436	0.0100877	1.0663
Abhd6	abhydrolase domain containing 6	10412607	0.0100979	1.08164
Mfhas1	malignant fibrous histiocytoma amplified sequence 1	10571325	0.0101266	1.06495
St13	suppression of tumorigenicity 13	10430725	0.0101345	1.07959
Tcp11l2	t-complex 11 (mouse) like 2	10365344	0.0101383	1.11404
Trpm6	transient receptor potential cation channel, subfamily M, member 6	10461975	0.0101439	0.873955
Rbm3	RNA binding motif protein 3	10556113	0.0101886	0.811083
Sass6	spindle assembly 6 homolog (C. elegans)	10495574	0.010196	1.09931
Dffa	DNA fragmentation factor, alpha subunit	10510452	0.0102158	1.03683
G630016D24Rik	RIKEN cDNA G630016D24 gene	10414651	0.0102185	0.905574
Akt1s1	AKT1 substrate 1 (proline-rich)	10552752	0.0102266	1.05922
Micall1	microtubule associated monoxygenase, calponin and LIM domain containing -like 1	10430447	0.0102302	0.934325
―	―	10341445	0.0102414	0.888725
Ly6c2	lymphocyte antigen 6 complex, locus C2	10429573	0.0102481	1.10374
―	―	10344118	0.0102486	0.861026
Prb1	proline-rich protein BstNI subfamily 1	10548639	0.0102576	0.89325
Habp4	hyaluronic acid binding protein 4	10405820	0.0102844	0.828705
―	―	10341213	0.0102996	1.76909
Fbxl8	F-box and leucine-rich repeat protein 8	10574656	0.0103013	1.15048
LOC380994	Sycp3 like Y-linked related gene	10608523	0.0103135	0.880132
Hspa1a	heat shock protein 1A	10450369	0.0103314	1.16029
S100a16	S100 calcium binding protein A16	10493798	0.0103435	0.867927
Tceb1	transcription elongation factor B (SIII), polypeptide 1	10353307	0.0103653	0.865085
―	―	10339656	0.0103724	1.17022
Cml2	camello-like 2	10545881	0.010374	0.796161
Glt8d1	glycosyltransferase 8 domain containing 1	10413657	0.0103776	1.06844
Ttc30a2	tetratricopeptide repeat domain 30A2	10483822	0.0103821	1.09529
Mst1r	macrophage stimulating 1 receptor (c-met-related tyrosine kinase)	10588731	0.0103868	0.908411
Hexim1	hexamethylene bis-acetamide inducible 1	10381697	0.0104041	1.13615
A830018L16Rik	RIKEN cDNA A830018L16 gene	10344879	0.0104595	1.11335
Zfp317	zinc finger protein 317	10583402	0.0104714	1.10186
―	―	10341170	0.0104908	1.38252
Usp31	ubiquitin specific peptidase 31	10567589	0.0104979	1.17895
Htr2a	5-hydroxytryptamine (serotonin) receptor 2A	10416406	0.0105127	1.11329
Prps1	phosphoribosyl pyrophosphate synthetase 1	10602062	0.0105295	1.07685
Rhot1	ras homolog gene family, member T1	10379410	0.0105408	1.04224
4921513D23Rik	RIKEN cDNA 4921513D23 gene	10437852	0.0105463	1.05688
Egf	epidermal growth factor	10502105	0.0105541	0.876146
Ormdl1	ORM1-like 1 (S. cerevisiae)	10346255	0.0105808	1.07153
Rad51c	RAD51 homolog c (S. cerevisiae)	10389627	0.0106008	1.07525
Clec14a	C-type lectin domain family 14, member a	10400510	0.0106172	0.890917
Gm10058	predicted gene 10058	10599116	0.0106719	0.797662
Tstd2	thiosulfate sulfurtransferase (rhodanese)-like domain containing 2	10512728	0.01069	1.07355
A930001N09Rik	RIKEN cDNA A930001N09 gene	10443027	0.010729	1.07263
9630028B13Rik	RIKEN cDNA 9630028B13 gene	10360909	0.0107424	0.889699
Rln3	relaxin 3	10580080	0.010752	0.886338
4930583K01Rik	RIKEN cDNA 4930583K01 gene	10556613	0.0107553	0.89809
―	―	10343302	0.0107726	1.12651
Alms1	Alstrom syndrome 1 homolog (human)	10539632	0.0107964	1.14129
Galnt9	UDP-N-acetyl-alpha-D-galactosamine:polypeptide N-acetylgalactosaminyltransferase 9	10524234	0.0108093	1.10955
1110018J18Rik	RIKEN cDNA 1110018J18 gene	10410115	0.0108617	1.12663
Icosl	icos ligand	10364361	0.0108933	0.878614
4931407G18Rik	RIKEN cDNA 4931407G18 gene	10522908	0.0109047	0.903238
Rpl37a	ribosomal protein L37a	10347273	0.0109114	1.08504
Egln1	EGL nine homolog 1 (C. elegans)	10582712	0.0109114	1.06674
Ildr1	immunoglobulin-like domain containing receptor 1	10435514	0.0109189	0.868945
Gm10778	predicted gene 10778	10365204	0.010937	0.851682
Tmem128	transmembrane protein 128	10521566	0.0109657	1.05021
Ssty2	spermiogenesis specific transcript on the Y 2	10608352	0.0109765	0.877672
A530016L24Rik	RIKEN cDNA A530016L24 gene	10398824	0.0109998	0.903859
Ywhag	tyrosine 3-monooxygenase/tryptophan 5-monooxygenase activation protein, gamma polypeptide	10534531	0.0110244	1.05803
Mtmr2	myotubularin related protein 2	10583215	0.01104	1.07778
Irf3	interferon regulatory factor 3	10552812	0.0110462	1.07641
Yipf2	Yip1 domain family, member 2	10583694	0.0110485	1.09379
Caps2	calcyphosphine 2	10366376	0.0110677	0.818316
Tdh	L-threonine dehydrogenase	10420780	0.0110723	0.827763
Olfr713	olfactory receptor 713	10556035	0.0110874	0.892511
Endod1	endonuclease domain containing 1	10590909	0.0110973	1.07643
Pllp	plasma membrane proteolipid	10580765	0.0110995	0.86112
Alg11	asparagine-linked glycosylation 11 homolog (yeast, alpha-1,2-mannosyltransferase)	10570764	0.0111118	1.06517
Smarca5	SWI/SNF related, matrix associated, actin dependent regulator of chromatin, subfamily a, member 5	10579915	0.0111383	1.07667
―	―	10340418	0.0111411	0.656924
Mast2	microtubule associated serine/threonine kinase 2	10515295	0.011143	1.0564
Sorl1	sortilin-related receptor, LDLR class A repeats-containing	10592535	0.0111466	1.0229
Cdadc1	cytidine and dCMP deaminase domain containing 1	10420516	0.0111547	1.05629
Tor1b	torsin family 1, member B	10471072	0.0111787	1.08378
Katnal1	katanin p60 subunit A-like 1	10535883	0.0111871	1.07307
Sp110	Sp110 nuclear body protein	10582868	0.0112549	0.887466
Rps10	ribosomal protein S10	10449370	0.0112662	1.0449
Gmeb1	glucocorticoid modulatory element binding protein 1	10516867	0.0112709	1.04219
Eif4a2	eukaryotic translation initiation factor 4A2	10434733	0.011279	1.08674
Tpd52l2	tumor protein D52-like 2	10479627	0.0112828	1.05681
Siah2	seven in absentia 2	10498332	0.0113063	1.06232
Ap3d1	adaptor-related protein complex 3, delta 1 subunit	10370950	0.0113169	1.03094
―	―	10339881	0.0113204	1.53247
Mars	methionine-tRNA synthetase	10373157	0.0113402	1.08458
Neu3	neuraminidase 3	10565840	0.0113557	0.91945
Morc4	microrchidia 4	10606948	0.0113676	1.09719
Frg1	FSHD region gene 1	10578377	0.0114185	1.07932
Set	SET nuclear oncogene	10587486	0.0114502	1.05201
Cdc5l	cell division cycle 5-like (S. pombe)	10366579	0.011453	1.08677
Cdc5l	cell division cycle 5-like (S. pombe)	10372728	0.011453	1.08677
Mir29c	microRNA 29c	10352918	0.0114581	1.2061
4930506C21Rik	RIKEN cDNA 4930506C21 gene	10447688	0.0114652	0.87735
Adamts3	a disintegrin-like and metallopeptidase (reprolysin type) with thrombospondin type 1 motif, 3	10531173	0.0114713	0.82572
Cpt1a	carnitine palmitoyltransferase 1a, liver	10460157	0.0114787	0.941223
―	―	10339049	0.0114816	0.844959
Emid1	EMI domain containing 1	10383953	0.0115071	0.923667
Ric8	resistance to inhibitors of cholinesterase 8 homolog (C. elegans)	10558707	0.0115075	1.06862
Hmcn1	hemicentin 1	10358575	0.0115304	0.8996
―	―	10344018	0.0115568	1.78383
Hist1h2aa	histone cluster 1, H2aa	10404127	0.0115586	0.930945
Adamtsl5	ADAMTS-like 5	10370798	0.011562	0.935729
Rexo4	REX4, RNA exonuclease 4 homolog (S. cerevisiae)	10481155	0.0115669	1.07514
Prr5	proline rich 5 (renal)	10425880	0.0115681	1.13403
Ulk1	Unc-51 like kinase 1 (C. elegans)	10532472	0.0115801	1.08957
Hbp1	high mobility group box transcription factor 1	10399897	0.0115901	1.08972
Pigf	phosphatidylinositol glycan anchor biosynthesis, class F	10453429	0.0116284	1.10589
Mir34b	microRNA 34b	10593471	0.0116833	0.856993
Opa3	optic atrophy 3 (human)	10550632	0.0116859	1.04598
Smpdl3a	sphingomyelin phosphodiesterase, acid-like 3A	10363231	0.0116908	0.946987
Adam24	a disintegrin and metallopeptidase domain 24 (testase 1)	10571432	0.0117036	0.854599
Slc26a11	solute carrier family 26, member 11	10383194	0.0117038	0.912127
―	―	10340522	0.0117076	0.86257
Krtap16-8	keratin associated protein 16-8	10440717	0.0117093	0.927719
Pin1	protein (peptidyl-prolyl cis/trans isomerase) NIMA-interacting 1	10583472	0.0117182	1.06298
Ltn1	listerin E3 ubiquitin protein ligase 1	10440570	0.0117228	1.06757
Mxra8	matrix-remodelling associated 8	10519209	0.0117326	0.889527
Polr2l	polymerase (RNA) II (DNA directed) polypeptide L	10487267	0.0117458	1.05661
Zfp498	zinc finger protein 498	10527483	0.0117494	0.936857
Rfwd2	ring finger and WD repeat domain 2	10606160	0.0117798	1.08187
4931429I11Rik	RIKEN cDNA 4931429I11 gene	10592493	0.01181	0.902912
Eef1d	eukaryotic translation elongation factor 1 delta (guanine nucleotide exchange protein)	10429657	0.0118142	1.0839
―	―	10342014	0.0118262	0.841386
Ccdc151	coiled-coil domain containing 151	10591706	0.0118382	1.04128
Uhrf2	ubiquitin-like, containing PHD and RING finger domains 2	10462454	0.0118392	1.113
Fut11	fucosyltransferase 11	10413008	0.0118496	1.10088
2410066E13Rik	RIKEN cDNA 2410066E13 gene	10538408	0.0118921	1.10112
Zmynd8	zinc finger, MYND-type containing 8	10489723	0.0119121	1.06769
Uso1	USO1 homolog, vesicle docking protein (yeast)	10523206	0.0119156	1.04252
Abhd15	abhydrolase domain containing 15	10378893	0.0119452	0.879357
Olfr1391	olfactory receptor 1391	10375549	0.0119461	0.853666
Mllt4	myeloid/lymphoid or mixed-lineage leukemia (trithorax homolog, Drosophila); translocated to, 4	10441864	0.0119747	1.05781
Tmsb10	thymosin, beta 10	10551009	0.0119758	1.10605
Wnt2	wingless-related MMTV integration site 2	10543253	0.0120239	0.865115
Rpl37a	ribosomal protein L37a	10406250	0.0120269	1.08367
2310030G06Rik	RIKEN cDNA 2310030G06 gene	10593413	0.0120378	0.909758
Cdc5l	cell division cycle 5-like (S. pombe)	10366581	0.0120405	1.08725
Rap1b	RAS related protein 1b	10372726	0.0120405	1.08725
Mir504	microRNA 504	10604761	0.0120454	0.902299
Dok6	docking protein 6	10460127	0.0121063	1.07777
Btaf1	BTAF1 RNA polymerase II, B-TFIID transcription factor-associated, (Mot1 homolog, S. cerevisiae)	10462752	0.012113	1.10966
Olfr748	olfactory receptor 748	10414493	0.0121194	0.790133
―	―	10342987	0.0121249	0.666491
Krtap5-3	keratin associated protein 5-3	10559172	0.0121444	0.897351
―	―	10340077	0.012147	1.18071
Btbd3	BTB (POZ) domain containing 3	10476538	0.0121541	1.08587
P4ha2	procollagen-proline, 2-oxoglutarate 4-dioxygenase (proline 4-hydroxylase), alpha II polypeptide	10376074	0.0121786	1.11058
Kcna10	potassium voltage-gated channel, shaker-related subfamily, member 10	10495199	0.0121827	0.886463
Gm16454	predicted gene 16454	10414817	0.0121845	0.914869
Erp27	endoplasmic reticulum protein 27	10548884	0.0121898	0.876753
Sptlc1	serine palmitoyltransferase, long chain base subunit 1	10409294	0.0122051	1.06175
Taf9	TAF9 RNA polymerase II, TATA box binding protein (TBP)-associated factor	10512065	0.0122125	0.834975
Rnf115	ring finger protein 115	10494527	0.0122129	1.04818
Klhl35	kelch-like 35 (Drosophila)	10555225	0.0122246	0.934774
Birc2	baculoviral IAP repeat-containing 2	10590791	0.012228	1.09949
Hsf2bp	heat shock transcription factor 2 binding protein	10449756	0.0122299	0.887657
Nlrc5	NLR family, CARD domain containing 5	10574157	0.0122328	0.885388
Ddost	dolichyl-di-phosphooligosaccharide-protein glycotransferase	10509557	0.0122362	0.923379
―	―	10341663	0.0122801	1.11983
Set	SET nuclear oncogene	10470893	0.012302	1.04829
Slc17a6	solute carrier family 17 (sodium-dependent inorganic phosphate cotransporter), member 6	10553501	0.012313	1.23939
4930455C21Rik	RIKEN cDNA 4930455C21 gene	10439463	0.0123294	1.07492
E230008N13Rik	RIKEN cDNA E230008N13 gene	10504611	0.0123402	0.903872
Morc3	microrchidia 3	10437023	0.0123485	1.0748
Zmat2	zinc finger, matrin type 2	10455007	0.0123503	1.07614
Srp9	signal recognition particle 9	10473547	0.0124792	1.06397
Gm5465	predicted gene 5465	10416655	0.0125049	0.911498
Socs7	suppressor of cytokine signaling 7	10380761	0.012523	1.08887
―	―	10341274	0.0125348	1.18441
Tmsb10	thymosin, beta 10	10545479	0.0125367	1.10488
Xbp1	X-box binding protein 1	10374035	0.0125505	1.11286
Foxk2	forkhead box K2	10383545	0.012552	1.03338
Sprr2d	small proline-rich protein 2D	10493864	0.0125949	0.875635
Mmgt1	membrane magnesium transporter 1	10604687	0.0126144	1.07991
6820408C15Rik	RIKEN cDNA 6820408C15 gene	10477107	0.0126182	0.933616
Col18a1	collagen, type XVIII, alpha 1	10370259	0.0126379	0.905552
Ccdc109a	coiled-coil domain containing 109A	10369288	0.0126437	0.923183
Hpcal1	hippocalcin-like 1	10394778	0.0126439	1.08226
Fitm2	fat storage-inducing transmembrane protein 2	10489368	0.0126493	1.08804
Vsig10l	ZV-set and immunoglobulin domain containing 10 like	10552425	0.0126638	0.925227
Hmcn1	hemicentin 1	10358555	0.0126685	0.90491
Exd2	exonuclease 3'-5' domain containing 2	10396867	0.0126922	1.05948
Poteg	POTE ankyrin domain family, member G	10571198	0.012738	1.24238
Mir369	microRNA 369	10398440	0.0127499	1.182
Ncoa7	nuclear receptor coactivator 7	10368534	0.0127572	1.05704
Hibadh	3-hydroxyisobutyrate dehydrogenase	10544815	0.012766	1.06925
1700023F06Rik	RIKEN cDNA 1700023F06 gene	10391854	0.0127824	0.924528
Gdap1	ganglioside-induced differentiation-associated-protein 1	10344973	0.0128186	1.05531
Adipor1	adiponectin receptor 1	10350015	0.0128323	1.03497
Rab27b	RAB27b, member RAS oncogene family	10459633	0.0128386	0.775171
1110067D22Rik	RIKEN cDNA 1110067D22 gene	10384572	0.0128438	1.03253
Dak	dihydroxyacetone kinase 2 homolog (yeast)	10466008	0.0129008	0.945896
Lair1	leukocyte-associated Ig-like receptor 1	10559486	0.0129395	0.884974
Hmcn1	hemicentin 1	10358563	0.0129443	0.865129
Snord35b	small nucleolar RNA, C/D box 35B	10563099	0.0129543	1.12943
Olfr361	olfactory receptor 361	10482133	0.0129896	0.864873
Aktip	thymoma viral proto-oncogene 1 interacting protein	10580537	0.0130502	1.05398
Fastkd2	FAST kinase domains 2	10346914	0.0130609	1.13918
Hdac4	histone deacetylase 4	10356628	0.0130882	1.06833
Zfp710	zinc finger protein 710	10554370	0.0130937	1.0616
Rps15	ribosomal protein S15	10538629	0.0131148	1.03894
Glb1	galactosidase, beta 1	10589907	0.0131529	1.08577
Alx1	ALX homeobox 1	10372145	0.0131653	0.899203
Tmem41b	transmembrane protein 41B	10566875	0.0131757	1.08331
Tmed7	transmembrane emp24 protein transport domain containing 7	10458823	0.0132026	1.04302
G930009F23Rik	RIKEN cDNA G930009F23 gene	10428308	0.013218	0.886596
Rnf121	ring finger protein 121	10566067	0.0132911	1.08101
Zfp141	zinc finger protein 141	10536061	0.0132934	1.06695
Olfr655	olfactory receptor 655	10566377	0.013294	0.807342
Cyp20a1	cytochrome P450, family 20, subfamily A, polypeptide 1	10346762	0.0133077	0.917252
Rpl28	ribosomal protein L28	10518331	0.013341	0.839317
Gins3	GINS complex subunit 3 (Psf3 homolog)	10574378	0.0133416	1.12534
Lace1	lactation elevated 1	10368893	0.013347	1.09078
Ppap2b	phosphatidic acid phosphatase type 2B	10506488	0.0133655	0.961378
―	―	10339580	0.0134193	0.85917
Cd164l2	CD164 sialomucin-like 2	10508819	0.0134206	0.910718
Gpatch8	G patch domain containing 8	10391750	0.0134445	1.07246
Trp53bp1	transformation related protein 53 binding protein 1	10486722	0.0134509	1.06627
Eid2	EP300 interacting inhibitor of differentiation 2	10551483	0.0134591	1.09648
Wbp5	WW domain binding protein 5	10601854	0.0134605	1.08507
Shank2	SH3/ankyrin domain gene 2	10559343	0.0134733	1.09626
Capza1	capping protein (actin filament) muscle Z-line, alpha 1	10349014	0.0134803	1.07447
Ndufa7	NADH dehydrogenase (ubiquinone) 1 alpha subcomplex, 7 (B14.5a)	10444041	0.0134828	1.07324
9030625A04Rik	RIKEN cDNA 9030625A04 gene	10421697	0.0134964	0.839248
―	―	10343335	0.0135099	1.22848
Anln	anillin, actin binding protein	10583834	0.0135137	1.07583
Cyp2c29	cytochrome P450, family 2, subfamily c, polypeptide 29	10463027	0.013525	0.899967
Fam164a	family with sequence similarity 164, member A	10490813	0.0135509	0.905012
―	―	10339941	0.0135531	0.844952
Cntd1	cyclin N-terminal domain containing 1	10381334	0.0135647	0.904085
Rap2a	RAS related protein 2a	10417068	0.0135799	0.822744
Cdkn2d	cyclin-dependent kinase inhibitor 2D (p19, inhibits CDK4)	10591517	0.0136153	1.05892
Gdpd1	glycerophosphodiester phosphodiesterase domain containing 1	10389590	0.0136281	1.06506
Capzb	capping protein (actin filament) muscle Z-line, beta	10509620	0.0136411	1.03195
Ccdc137	coiled-coil domain containing 137	10383360	0.0136455	1.10951
Arl5c	ADP-ribosylation factor-like 5C	10390535	0.0136485	0.912939
Mtf1	metal response element binding transcription factor 1	10507961	0.013652	1.08103
Csnk1g2	casein kinase 1, gamma 2	10364824	0.0136563	1.03903
Nedd9	neural precursor cell expressed, developmentally down-regulated gene 9	10408850	0.0136673	1.06273
Tdp1	tyrosyl-DNA phosphodiesterase 1	10397719	0.0136685	1.08619
―	―	10343745	0.0136763	0.904073
3110003A17Rik	RIKEN cDNA 3110003A17 gene	10368062	0.0137004	0.848206
Cgref1	cell growth regulator with EF hand domain 1	10529034	0.0137043	0.931738
Gbf1	golgi-specific brefeldin A-resistance factor 1	10463557	0.0137428	1.05526
Zgpat	zinc finger, CCCH-type with G patch domain	10479596	0.0137626	1.07571
1700026J04Rik	RIKEN cDNA 1700026J04 gene	10408638	0.0137692	0.88021
BB014433	expressed sequence BB014433	10577237	0.0137708	0.845966
Prodh	proline dehydrogenase	10438272	0.0137726	1.12614
Cdkn1b	cyclin-dependent kinase inhibitor 1B	10542310	0.0137861	1.05275
Fut9	fucosyltransferase 9	10511870	0.0137985	1.06067
Manf	mesencephalic astrocyte-derived neurotrophic factor	10596575	0.0138084	1.09434
Zfp780b	zinc finger protein 780B	10561345	0.0138582	1.13266
Slc35a5	solute carrier family 35, member A5	10439642	0.0138933	1.05459
Cyb5d2	cytochrome b5 domain containing 2	10388227	0.0138972	1.07072
B3galtl	beta 1,3-galactosyltransferase-like	10527694	0.0138985	0.942116
Numa1	nuclear mitotic apparatus protein 1	10555590	0.0139166	1.0499
Smarca4	SWI/SNF related, matrix associated, actin dependent regulator of chromatin, subfamily a, member 4	10583697	0.0139294	1.04338
Chmp7	CHMP family, member 7	10421212	0.0139487	0.90487
―	―	10344239	0.0139571	0.868361
Wdtc1	WD and tetratricopeptide repeats 1	10517036	0.0139725	1.09014
Shc3	src homology 2 domain-containing transforming protein C3	10409222	0.0139832	1.02724
A130082M07Rik	RIKEN cDNA A130082M07 gene	10414769	0.0139898	0.906497
A130082M07Rik	RIKEN cDNA A130082M07 gene	10414876	0.0139898	0.906497
1700029M20Rik	RIKEN cDNA 1700029M20 gene	10509049	0.0139948	0.822436
Aldh6a1	aldehyde dehydrogenase family 6, subfamily A1	10401473	0.0140425	1.09558
―	―	10339176	0.0140545	0.900484
Fxyd3	FXYD domain-containing ion transport regulator 3	10562223	0.0140728	0.831003
Olfr958	olfactory receptor 958	10592414	0.0140776	0.870489
Prr13	proline rich 13	10427235	0.0140908	1.0737
Slc41a3	solute carrier family 41, member 3	10540059	0.0140995	0.899163
Zfp281	zinc finger protein 281	10350331	0.0141189	1.07142
Sdk2	sidekick homolog 2 (chicken)	10392739	0.0141309	1.07915
Olr1	oxidized low density lipoprotein (lectin-like) receptor 1	10548385	0.0141506	0.871003
―	―	10344273	0.0141681	1.14443
Fgfr1op	Fgfr1 oncogene partner	10441620	0.0141898	1.07376
―	―	10344234	0.0141964	0.912151
Sgms1	sphingomyelin synthase 1	10467068	0.0142126	1.08253
Tmem167	transmembrane protein 167	10406530	0.0142135	1.07029
―	―	10339874	0.0142469	1.16609
Dleu7	deleted in lymphocytic leukemia, 7	10420672	0.0142501	1.0934
Rnf130	ring finger protein 130	10375667	0.014255	1.04945
Gprin3	GPRIN family member 3	10545077	0.014258	0.896385
Cd248	CD248 antigen, endosialin	10460541	0.0142665	0.949189
Tnrc18	trinucleotide repeat containing 18	10535342	0.0142733	1.04622
Tbp	TATA box binding protein	10441973	0.01428	0.959743
Mir106b	microRNA 106b	10534988	0.0142808	0.899473
Rnu73b	U73B small nuclear RNA	10499130	0.014293	1.17971
Ccdc56	coiled-coil domain containing 56	10391407	0.0142945	1.05834
Zc3hav1	zinc finger CCCH type, antiviral 1	10544106	0.014306	0.785248
Slc39a5	solute carrier family 39 (metal ion transporter), member 5	10373374	0.0143466	0.916412
Med13l	mediator complex subunit 13-like	10524983	0.0143569	1.05479
―	―	10342067	0.0143689	1.06523
Sprr4	small proline-rich protein 4	10499902	0.0143907	0.926056
1700061J05Rik	RIKEN cDNA 1700061J05 gene	10430311	0.014401	0.923556
―	―	10338267	0.0144028	1.25142
Atp10a	ATPase, class V, type 10A	10553788	0.0144519	1.12308
Olfr1412	olfactory receptor 1412	10348637	0.0144758	0.844343
Gys1	glycogen synthase 1, muscle	10552945	0.0144788	1.08904
Olfr729	olfactory receptor 729	10419442	0.0144917	0.831226
Elof1	elongation factor 1 homolog (ELF1, S. cerevisiae)	10591735	0.01454	1.07812
Ndufa2	NADH dehydrogenase (ubiquinone) 1 alpha subcomplex, 2	10458386	0.0145669	1.08666
―	―	10338608	0.0146138	0.805925
Scrn2	secernin 2	10380721	0.0146243	0.910158
Map2k6	mitogen-activated protein kinase kinase 6	10382300	0.0146554	1.08831
Zcchc14	zinc finger, CCHC domain containing 14	10582241	0.0146924	1.0478
Calcb	calcitonin-related polypeptide, beta	10556546	0.0147347	0.892159
Imp4	IMP4, U3 small nucleolar ribonucleoprotein, homolog (yeast)	10345357	0.0147377	1.06152
Erc1	ELKS/RAB6-interacting/CAST family member 1	10547408	0.0147876	1.09292
Nr2e1	nuclear receptor subfamily 2, group E, member 1	10368907	0.0147948	0.925509
―	―	10339857	0.0148231	0.826335
C330046G03Rik	RIKEN cDNA C330046G03 gene	10364301	0.01485	0.87842
Gprc2a-rs5	G protein-coupled receptor, family C, group 2, member A, related sequence 5	10536079	0.0149061	0.875118
Gprc2a-rs5	G protein-coupled receptor, family C, group 2, member A, related sequence 5	10552331	0.0149061	0.875118
Olfr486	olfactory receptor 486	10566680	0.0149093	0.859211
Mkx	mohawk homeobox	10457323	0.0149284	1.10475
―	―	10343539	0.0149494	0.872222
Zfp141	zinc finger protein 141	10552314	0.0149545	1.06554
Mrgprb3	MAS-related GPR, member B3	10563764	0.0149724	0.900706
Gm10825	predicted gene 10825	10362102	0.0149727	0.892297
Slc16a1	solute carrier family 16 (monocarboxylic acid transporters), member 1	10495035	0.0149748	0.85789
Rpl29	ribosomal protein L29	10603177	0.0149893	0.966973
3632451O06Rik	RIKEN cDNA 3632451O06 gene	10419416	0.014994	1.14636
Creld2	cysteine-rich with EGF-like domains 2	10426098	0.0150022	1.12991
Tex10	testis expressed gene 10	10512867	0.015017	1.09274
Pde7b	phosphodiesterase 7B	10368193	0.0150271	0.877621
L3mbtl3	l(3)mbt-like 3 (Drosophila)	10368380	0.0150287	1.10852
Rps2	ribosomal protein S2	10488233	0.0150709	0.876735
Spry2	sprouty homolog 2 (Drosophila)	10422227	0.0150752	1.12898
Layn	layilin	10593449	0.0150804	0.909418
Tlr2	toll-like receptor 2	10498992	0.0151193	0.893085
―	―	10341281	0.0151614	0.890228
Tmem171	transmembrane protein 171	10411459	0.0151712	0.912566
Myo1g	myosin IG	10384181	0.0151829	0.842028
Aldh3a2	aldehyde dehydrogenase family 3, subfamily A2	10386652	0.015183	1.05646
―	―	10343635	0.0152049	1.12085
9330132A10Rik	RIKEN cDNA 9330132A10 gene	10460123	0.0152225	1.11288
Cd3e	CD3 antigen, epsilon polypeptide	10593024	0.0152267	0.911197
Plekhm1	pleckstrin homology domain containing, family M (with RUN domain) member 1	10391918	0.015255	1.06393
Mpa2l	macrophage activation 2 like	10531994	0.015286	0.845924
Slc38a5	solute carrier family 38, member 5	10598507	0.0152879	0.884422
Atp6v1g1	ATPase, H+ transporting, lysosomal V1 subunit G1	10505461	0.0153146	1.1021
Mrpl33	mitochondrial ribosomal protein L33	10520833	0.0153204	1.07622
Reg4	regenerating islet-derived family, member 4	10494636	0.0153282	0.896682
Gatsl2	GATS protein-like 2	10526191	0.0153535	1.12828
Mvk	mevalonate kinase	10524555	0.0153629	0.930775
Vmn2r60	vomeronasal 2, receptor 60	10552353	0.0153692	0.94942
Ppil2	peptidylprolyl isomerase (cyclophilin)-like 2	10438071	0.0153712	1.05349
Tprkb	Tp53rk binding protein	10539653	0.0153807	1.10789
―	―	10341568	0.0153931	1.25389
Fgf10	fibroblast growth factor 10	10407350	0.0153953	1.13164
Brp44	brain protein 44	10351304	0.0154064	1.06701
Olfr113	olfactory receptor 113	10450892	0.0154597	0.839607
Agpat6	1-acylglycerol-3-phosphate O-acyltransferase 6 (lysophosphatidic acid acyltransferase, zeta)	10577604	0.0154788	1.05648
Slc4a4	solute carrier family 4 (anion exchanger), member 4	10523021	0.0154995	0.944689
Dst	dystonin	10345241	0.0155012	1.03154
Ran	RAN, member RAS oncogene family	10525983	0.0155339	1.09295
Sele	selectin, endothelial cell	10351182	0.0155359	0.86428
Gpcpd1	glycerophosphocholine phosphodiesterase GDE1 homolog (S. cerevisiae)	10487945	0.0155417	0.935196
Ikzf3	IKAROS family zinc finger 3	10390651	0.0155582	0.872608
Lrrn3	leucine rich repeat protein 3, neuronal	10400126	0.0156169	1.08901
―	―	10344062	0.0156598	1.06074
Htra1	HtrA serine peptidase 1	10558150	0.0156811	1.1386
Nprl2	nitrogen permease regulator-like 2 (S. cerevisiae)	10588642	0.0156889	1.06468
Cytl1	cytokine-like 1	10521537	0.0157064	1.13119
Dhx8	DEAH (Asp-Glu-Ala-His) box polypeptide 8	10381477	0.0157083	1.07698
Hes7	hairy and enhancer of split 7 (Drosophila)	10387255	0.0157133	0.912504
Fam135b	family with sequence similarity 135, member B	10429203	0.0157525	1.08874
Ankle2	ankyrin repeat and LEM domain containing 2	10524150	0.0157655	1.06861
Rbm3	RNA binding motif protein 3	10358454	0.0157875	0.816021
Cyb5r4	cytochrome b5 reductase 4	10511725	0.0158052	1.10017
Fkbp4	FK506 binding protein 4	10548194	0.0158265	1.11097
Mrpl12	mitochondrial ribosomal protein L12	10383389	0.015855	1.08467
Ralgds	ral guanine nucleotide dissociation stimulator	10470564	0.0158603	1.07148
Stc2	stanniocalcin 2	10384961	0.0158772	0.92646
Cd276	CD276 antigen	10594092	0.015886	0.925904
Iqck	IQ motif containing K	10556691	0.0158986	0.893705
Hbb-b1	hemoglobin, beta adult major chain	10566254	0.0159134	1.56955
Btg1	B-cell translocation gene 1, anti-proliferative	10365971	0.0159389	1.09476
Mfsd2a	major facilitator superfamily domain containing 2A	10516064	0.0160027	1.18585
Taf7	TAF7 RNA polymerase II, TATA box binding protein (TBP)-associated factor	10458424	0.0160155	1.08891
Zfp629	zinc finger protein 629	10568260	0.016038	1.062
Nasp	nuclear autoantigenic sperm protein (histone-binding)	10416400	0.0160508	0.845093
Ppme1	protein phosphatase methylesterase 1	10565888	0.0160608	0.924022
Mark3	MAP/microtubule affinity-regulating kinase 3	10398695	0.0161069	1.0558
Lrr1	leucine rich repeat protein 1	10396068	0.0161333	0.922336
Fam135b	family with sequence similarity 135, member B	10429222	0.0161469	1.07223
Cadps2	Ca2+-dependent activator protein for secretion 2	10543369	0.0161516	1.18929
Slc25a37	solute carrier family 25, member 37	10421172	0.0161664	1.05513
Zbtb16	zinc finger and BTB domain containing 16	10593225	0.0161694	1.41788
Farsb	phenylalanyl-tRNA synthetase, beta subunit	10355931	0.016176	1.04878
A230046K03Rik	RIKEN cDNA A230046K03 gene	10365302	0.0162082	1.06115
―	―	10342222	0.0162098	1.12892
Ints4	integrator complex subunit 4	10555087	0.0162259	0.933745
Pfn3	profilin 3	10405462	0.0162276	0.871434
Anxa10	annexin A10	10578874	0.0162399	0.806703
―	―	10341255	0.0162461	0.693877
―	―	10339903	0.0162502	0.810966
Aldh2	aldehyde dehydrogenase 2, mitochondrial	10533345	0.0162508	1.10977
Adam1a	a disintegrin and metallopeptidase domain 1a	10533323	0.0163203	1.10629
Dnahc8	dynein, axonemal, heavy chain 8	10449654	0.0163375	0.886136
Cdkn2aipnl	CDKN2A interacting protein N-terminal like	10375903	0.0163446	1.0539
1700072H12Rik	RIKEN cDNA 1700072H12 gene	10375127	0.016357	0.837447
Rpl7a	ribosomal protein L7A	10587550	0.0164133	0.901354
―	―	10340234	0.0164218	0.919981
Depdc5	DEP domain containing 5	10520982	0.0164218	1.05589
Flrt1	fibronectin leucine rich transmembrane protein 1	10465619	0.0164654	1.04123
Dusp7	dual specificity phosphatase 7	10588495	0.0164841	1.04908
4930524L23Rik	RIKEN cDNA 4930524L23 gene	10598289	0.0165125	0.873345
Ttc34	tetratricopeptide repeat domain 34	10510914	0.0165178	0.93521
Zmynd11	zinc finger, MYND domain containing 11	10407570	0.0165734	1.03115
Gpam	glycerol-3-phosphate acyltransferase, mitochondrial	10468560	0.016594	0.893881
Cdkn1b	cyclin-dependent kinase inhibitor 1B	10542317	0.0165947	1.14374
Klf15	Kruppel-like factor 15	10540028	0.016612	1.09635
Cept1	choline/ethanolaminephosphotransferase 1	10501051	0.0166283	1.07398
Hbb-b1	hemoglobin, beta adult major chain	10566258	0.0166351	1.58017
Spag16	sperm associated antigen 16	10347163	0.0166516	0.8737
Mir692-1	microRNA 692-1	10447617	0.0166559	0.919822
Sucla2	succinate-Coenzyme A ligase, ADP-forming, beta subunit	10416379	0.0167033	1.07069
Krt8	keratin 8	10432918	0.0167601	0.828278
Amd1	S-adenosylmethionine decarboxylase 1	10368748	0.0167889	1.06043
Ltn1	listerin E3 ubiquitin protein ligase 1	10440556	0.0167939	1.1221
Tmem20	transmembrane protein 20	10462918	0.0167953	0.918354
Cfl2	cofilin 2, muscle	10400350	0.016796	1.06009
Klhl1	kelch-like 1 (Drosophila)	10421934	0.0167995	1.13585
Sema7a	sema domain, immunoglobulin domain (Ig), and GPI membrane anchor, (semaphorin) 7A	10585778	0.0168174	1.10193
Bms1	BMS1 homolog, ribosome assembly protein (yeast)	10547251	0.0168345	1.06286
Gprasp2	G protein-coupled receptor associated sorting protein 2	10601834	0.0168593	1.0503
―	―	10338827	0.0168662	1.18391
Taf1d	TATA box binding protein (Tbp)-associated factor, RNA polymerase I, D	10583312	0.0168808	0.923457
Hipk3	homeodomain interacting protein kinase 3	10485562	0.0169549	1.04951
Derl2	Der1-like domain family, member 2	10388033	0.0169979	1.08698
1810030O07Rik	RIKEN cDNA 1810030O07 gene	10603651	0.0170302	1.06054
Mphosph10	M-phase phosphoprotein 10 (U3 small nucleolar ribonucleoprotein)	10564313	0.0170306	1.07704
2500003M10Rik	RIKEN cDNA 2500003M10 gene	10499847	0.0170417	1.05426
Tbx4	T-box 4	10379944	0.0170429	0.910686
Fxyd2	FXYD domain-containing ion transport regulator 2	10584891	0.0170559	0.898048
Rnu1b1	U1b1 small nuclear RNA	10494415	0.017076	0.879843
Zer1	zer-1 homolog (C. elegans)	10481401	0.0171163	1.08525
Lbp	lipopolysaccharide binding protein	10478048	0.0171286	0.823082
Paqr7	progestin and adipoQ receptor family member VII	10508992	0.0171329	1.11161
Exosc1	exosome component 1	10467688	0.0171511	0.959924
Hspa2	heat shock protein 2	10396652	0.0171559	1.14898
Tpd52l1	tumor protein D52-like 1	10368566	0.0171691	0.926063
Cog2	component of oligomeric golgi complex 2	10576439	0.0171848	1.08018
Alg8	asparagine-linked glycosylation 8 homolog (yeast, alpha-1,3-glucosyltransferase)	10555041	0.0172159	1.06313
Morf4l2	mortality factor 4 like 2	10606876	0.0172459	1.08836
Nap1l5	nucleosome assembly protein 1-like 5	10545041	0.0172555	1.07462
Zhx3	zinc fingers and homeoboxes 3	10489253	0.017265	1.06387
4930429B21Rik	RIKEN cDNA 4930429B21 gene	10491329	0.0172716	0.916486
Ints3	integrator complex subunit 3	10499777	0.0172927	1.05489
Krtap11-1	keratin associated protein 11-1	10440731	0.0173059	0.877549
Npsr1	neuropeptide S receptor 1	10583898	0.0173375	0.928833
Sctr	secretin receptor	10349319	0.0173826	0.865382
Mgat1	mannoside acetylglucosaminyltransferase 1	10375537	0.0174012	1.08145
―	―	10342163	0.0174044	0.877199
Sip1	survival of motor neuron protein interacting protein 1	10395893	0.0174296	1.05203
Efcab5	EF-hand calcium binding domain 5	10388625	0.0174314	1.0756
―	―	10342612	0.017448	1.171
Pth2r	parathyroid hormone 2 receptor	10347018	0.0174503	1.20735
Plcxd2	phosphatidylinositol-specific phospholipase C, X domain containing 2	10439732	0.0174537	1.12936
Capn2	calpain 2	10360806	0.0174573	1.06627
Rbm3	RNA binding motif protein 3	10603469	0.0174648	0.827797
Gm6614	predicted gene 6614	10549012	0.0174731	0.802503
―	―	10339706	0.0174939	0.835173
Nat8	N-acetyltransferase 8 (GCN5-related, putative)	10545877	0.0175455	0.878416
Hba-a1	hemoglobin alpha, adult chain 1	10375051	0.017553	1.52345
Amd1	S-adenosylmethionine decarboxylase 1	10368670	0.0175707	1.05758
Sh3bp2	SH3-domain binding protein 2	10521205	0.0175791	0.897704
Aldh4a1	aldehyde dehydrogenase 4 family, member A1	10509790	0.0176376	1.1208
S100a2	S100 calcium binding protein A2	10493809	0.017649	0.874122
Arl9	ADP-ribosylation factor-like 9	10522696	0.0176531	0.872342
Ak4	adenylate kinase 4	10506269	0.0176856	1.10594
Dlst	dihydrolipoamide S-succinyltransferase (E2 component of 2-oxo-glutarate complex)	10397311	0.0177013	1.04079
BC067068	cDNA sequence BC067068	10372191	0.0177155	1.07069
Calb2	calbindin 2	10581654	0.0177977	1.16673
Bola2	bolA-like 2 (E. coli)	10557455	0.0178071	0.922602
Spna2	spectrin alpha 2	10470834	0.0178121	1.04493
Mapk8ip3	mitogen-activated protein kinase 8 interacting protein 3	10448765	0.0178131	1.04338
Gsr	glutathione reductase	10571274	0.0178346	0.944827
Adal	adenosine deaminase-like	10475280	0.0178526	1.09456
Schip1	schwannomin interacting protein 1	10492522	0.0178575	1.09329
Gm4085	predicted gene 4085	10585328	0.0178762	0.915409
Tbcb	tubulin folding cofactor B	10561861	0.0178965	0.885716
―	―	10342037	0.017937	0.781318
Lipe	lipase, hormone sensitive	10561031	0.0179381	1.08247
Dlk1	delta-like 1 homolog (Drosophila)	10398319	0.0179432	1.1109
Rwdd4a	RWD domain containing 4A	10571737	0.017979	0.926947
Spire1	spire homolog 1 (Drosophila)	10459552	0.017999	1.05938
Nus1	nuclear undecaprenyl pyrophosphate synthase 1 homolog (S. cerevisiae)	10363137	0.0180036	1.08888
Cenpa	centromere protein A	10520521	0.0180165	0.906261
Amph	amphiphysin	10403796	0.0180262	1.08767
Gm7520	predicted gene 7520	10590888	0.018103	0.925315
Nr1d1	nuclear receptor subfamily 1, group D, member 1	10390691	0.0181212	0.901609
Cct5	chaperonin containing Tcp1, subunit 5 (epsilon)	10428052	0.0181245	1.07902
Sp110	Sp110 nuclear body protein	10356278	0.0181316	0.925691
Gm5065	predicted gene 5065	10549794	0.0181393	0.86205
―	―	10342894	0.0181405	1.08679
Matn1	matrilin 1, cartilage matrix protein	10508676	0.0181958	0.846722
Tcte3	t-complex-associated testis expressed 3	10448032	0.0181998	0.885859
Gal	galanin	10464471	0.0182162	0.831096
Gtf3c4	general transcription factor IIIC, polypeptide 4	10481320	0.0182202	1.07207
2310033E01Rik	RIKEN cDNA 2310033E01 gene	10560862	0.0182307	0.909004
1110008F13Rik	RIKEN cDNA 1110008F13 gene	10477929	0.0182414	1.0466
Fam199x	family with sequence similarity 199, X-linked	10601922	0.0182572	0.861649
Chchd2	coiled-coil-helix-coiled-coil-helix domain containing 2	10534096	0.018267	1.06955
Cdk2ap2	CDK2-associated protein 2	10460312	0.0182795	1.04629
―	―	10338807	0.018281	0.829713
Wnt9a	wingless-type MMTV integration site 9A	10376490	0.018282	0.904761
Arhgap26	Rho GTPase activating protein 26	10455259	0.0182883	1.08916
Ccpg1	cell cycle progression 1	10587012	0.0183191	1.06593
Ccdc88c	coiled-coil domain containing 88C	10397780	0.0183592	0.932034
Fbxo30	F-box protein 30	10361748	0.0183624	1.11027
Olfr1383	olfactory receptor 1383	10375570	0.0183671	0.897029
Rbm4b	RNA binding motif protein 4B	10460461	0.0183722	1.0562
Fnta	farnesyltransferase, CAAX box, alpha	10577910	0.018381	1.08001
Mcrs1	microspherule protein 1	10432429	0.0183871	0.861043
Slc25a22	solute carrier family 25 (mitochondrial carrier, glutamate), member 22	10569168	0.0183917	1.06098
Ripk2	receptor (TNFRSF)-interacting serine-threonine kinase 2	10511723	0.0184036	0.917127
Capns2	calpain, small subunit 2	10573954	0.0184058	0.840122
Pafah1b2	platelet-activating factor acetylhydrolase, isoform 1b, subunit 2	10593167	0.0184093	0.895981
Hba-a2	hemoglobin alpha, adult chain 2	10375058	0.0184161	1.54179
Stam2	signal transducing adaptor molecule (SH3 domain and ITAM motif) 2	10482712	0.0184172	1.03045
Snw1	SNW domain containing 1	10401805	0.0184312	1.08081
Trnt1	tRNA nucleotidyl transferase, CCA-adding, 1	10540391	0.0184352	1.08781
Sh3bp4	SH3-domain binding protein 4	10348424	0.0184484	1.06131
Chchd2	coiled-coil-helix-coiled-coil-helix domain containing 2	10518453	0.0184504	1.0751
Gm648	predicted gene 648	10604682	0.01847	0.86119
Nav1	neuron navigator 1	10358091	0.0184701	1.05692
Lrfn2	leucine rich repeat and fibronectin type III domain containing 2	10445816	0.0185	1.10958
Micalcl	MICAL C-terminal like	10556413	0.0185239	1.1427
Paqr8	progestin and adipoQ receptor family member VIII	10345037	0.0185333	1.12272
Spast	spastin	10446785	0.01857	1.06551
Ttc17	tetratricopeptide repeat domain 17	10485342	0.0185709	1.05926
Ap3b2	adaptor-related protein complex 3, beta 2 subunit	10565102	0.0185769	1.04798
―	―	10341728	0.0185876	0.863083
―	―	10339800	0.0185904	0.782873
Rabif	RAB interacting factor	10350039	0.0186043	1.0717
Txlna	taxilin alpha	10516666	0.0186282	1.04778
Pnlip	pancreatic lipase	10464298	0.0186404	0.896059
Frrs1	ferric-chelate reductase 1	10495596	0.0186591	0.901427
Bcl6	B-cell leukemia/lymphoma 6	10438738	0.0186929	1.15286
Krtap31-1	keratin associated protein 31-1	10381107	0.0187047	0.875559
Cog4	component of oligomeric golgi complex 4	10575512	0.0187136	1.06394
Olfr569	olfactory receptor 569	10566184	0.0187191	0.829755
Zfp418	zinc finger protein 418	10549899	0.018721	1.08987
Ythdf2	YTH domain family 2	10516859	0.0187721	1.05938
―	―	10342189	0.0187723	0.868596
Btbd1	BTB (POZ) domain containing 1	10488469	0.0187995	1.04912
Eny2	enhancer of yellow 2 homolog (Drosophila)	10423963	0.0188645	0.950667
Pde2a	phosphodiesterase 2A, cGMP-stimulated	10555510	0.0188766	1.04597
Fxr1	fragile X mental retardation gene 1, autosomal homolog	10491455	0.018885	1.07441
Chrm3	cholinergic receptor, muscarinic 3, cardiac	10407591	0.0189314	1.13273
F730043M19Rik	RIKEN cDNA F730043M19 gene	10399965	0.0189333	1.10531
―	―	10342969	0.0189603	1.11017
Sec23a	SEC23A (S. cerevisiae)	10400515	0.0189863	1.04454
Zfp825	zinc finger protein 825	10410650	0.0189934	1.09507
Gpr128	G protein-coupled receptor 128	10440002	0.0190194	0.843306
Anks1	ankyrin repeat and SAM domain containing 1	10443244	0.0190551	1.04968
4933416E03Rik	RIKEN cDNA 4933416E03 gene	10478192	0.0190552	0.873443
Palb2	partner and localizer of BRCA2	10567663	0.019103	0.89366
Fndc3b	fibronectin type III domain containing 3B	10497580	0.0191048	0.82688
Heca	headcase homolog (Drosophila)	10368030	0.0191071	1.0812
Cars2	cysteinyl-tRNA synthetase 2 (mitochondrial)(putative)	10577030	0.0191176	1.04044
Zfp236	zinc finger protein 236	10460018	0.0191333	1.07074
Slc5a3	solute carrier family 5 (inositol transporters), member 3	10436945	0.0191884	1.14636
4930412O13Rik	RIKEN cDNA 4930412O13 gene	10469140	0.0191895	0.883911
―	―	10343530	0.0191971	0.886574
Osgin2	oxidative stress induced growth inhibitor family member 2	10511694	0.0192119	1.07796
5730590G19Rik	RIKEN cDNA 5730590G19 gene	10554349	0.0192127	0.841991
Gm15772	ribosomal protein L26 pseudogene	10519321	0.019219	1.05894
2610029G23Rik	RIKEN cDNA 2610029G23 gene	10601335	0.019221	1.05849
Cep120	centrosomal protein 120	10458913	0.0192246	1.07243
Mrpl45	mitochondrial ribosomal protein L45	10380751	0.0192436	1.11865
Chaf1b	chromatin assembly factor 1, subunit B (p60)	10437040	0.0192644	0.882395
Diras2	DIRAS family, GTP-binding RAS-like 2	10409261	0.0192803	0.946642
Lrp2bp	Lrp2 binding protein	10571634	0.0192887	0.889167
―	―	10342759	0.0193007	3.82505
Naca	nascent polypeptide-associated complex alpha polypeptide	10401958	0.019302	1.04851
Sergef	secretion regulating guanine nucleotide exchange factor	10563558	0.0193048	1.05965
Adamts9	a disintegrin-like and metallopeptidase (reprolysin type) with thrombospondin type 1 motif, 9	10546432	0.0193764	1.20217
Tmem82	transmembrane protein 82	10510022	0.0193968	0.898733
Ank	progressive ankylosis	10423363	0.0194224	1.03619
Hpcal4	hippocalcin-like 4	10507826	0.0194361	1.05397
Bicd2	bicaudal D homolog 2 (Drosophila)	10405001	0.0194433	1.05461
Ip6k2	inositol hexaphosphate kinase 2	10589099	0.0194782	1.1082
Cldn4	claudin 4	10534395	0.0194916	0.890168
Gm6034	predicted gene 6034	10608649	0.0195661	0.835166
Plekhm3	pleckstrin homology domain containing, family M, member 3	10355162	0.0196055	1.09218
Il4ra	interleukin 4 receptor, alpha	10557326	0.0196458	0.922828
Rpl29	ribosomal protein L29	10430743	0.0196492	0.969979
Ddit4	DNA-damage-inducible transcript 4	10369290	0.019676	1.08834
Psip1	PC4 and SFRS1 interacting protein 1	10514158	0.0196766	1.05295
8430408G22Rik	RIKEN cDNA 8430408G22 gene	10541071	0.0197193	1.14153
Mff	mitochondrial fission factor	10347862	0.0197203	1.06747
Elf5	E74-like factor 5	10474171	0.0197357	0.907631
―	―	10343767	0.0197584	1.20597
Ears2	glutamyl-tRNA synthetase 2 (mitochondrial)(putative)	10567645	0.0197601	1.08793
―	―	10338354	0.019762	0.932732
Olfr578	olfactory receptor 578	10566194	0.0197662	0.833659
―	―	10343884	0.0197947	1.12581
Atad2	ATPase family, AAA domain containing 2	10428763	0.0197968	1.10903
Susd3	sushi domain containing 3	10409162	0.0198222	0.930853
Igbp1	immunoglobulin (CD79A) binding protein 1	10600973	0.0198498	1.10608
Srsf3	serine/arginine-rich splicing factor 3	10424381	0.0198527	0.918372
Mthfd2l	methylenetetrahydrofolate dehydrogenase (NADP+ dependent) 2-like	10523161	0.0198585	1.07738
Slc25a38	solute carrier family 25, member 38	10590245	0.019887	1.08292
Ascc1	activating signal cointegrator 1 complex subunit 1	10363403	0.0199333	1.08935
2700078E11Rik	RIKEN cDNA 2700078E11 gene	10468816	0.0199478	1.06232
Serpinb9c	serine (or cysteine) peptidase inhibitor, clade B, member 9c	10408576	0.0199835	0.91713
Atp6v1g1	ATPase, H+ transporting, lysosomal V1 subunit G1	10482330	0.019985	1.08932
Zfp879	zinc figer protein 879	10385642	0.0199944	1.08153
Cdk2	cyclin-dependent kinase 2	10373530	0.0199986	0.921312
Pyroxd2	pyridine nucleotide-disulphide oxidoreductase domain 2	10467784	0.0199999	0.932281
Tbkbp1	TBK1 binding protein 1	10390336	0.0200192	1.05826
Hist2h2aa1	histone cluster 2, H2aa1	10500324	0.0200315	0.94081
Stat5a	signal transducer and activator of transcription 5A	10381172	0.0200365	0.903614
Ubtfl1	upstream binding transcription factor, RNA polymerase I-like 1	10583359	0.0200419	0.88932
Atp5l	ATP synthase, H+ transporting, mitochondrial F0 complex, subunit g	10354739	0.02006	1.10247
Slc2a7	solute carrier family 2 (facilitated glucose transporter), member 7	10510532	0.0200718	0.870148
Nrbf2	nuclear receptor binding factor 2	10419729	0.0200902	1.06734
Nrbf2	nuclear receptor binding factor 2	10419731	0.0200902	1.06734
Fam98a	family with sequence similarity 98, member A	10452903	0.0200919	0.873299
BC013529	cDNA sequence BC013529	10361680	0.0201376	0.90705
Ndufb2	NADH dehydrogenase (ubiquinone) 1 beta subcomplex, 2	10537452	0.0202027	1.10775
Tcte3	t-complex-associated testis expressed 3	10448016	0.020216	0.920718
Gbp4	guanylate binding protein 4	10531987	0.0202189	0.729373
Hmcn1	hemicentin 1	10358670	0.02027	0.871434
Otc	ornithine transcarbamylase	10598612	0.0202759	0.870436
Fbxo33	F-box protein 33	10400546	0.0202838	1.08172
Ptpdc1	protein tyrosine phosphatase domain containing 1	10409065	0.0203183	1.07605
Ubr4	ubiquitin protein ligase E3 component n-recognin 4	10509645	0.0203583	1.04895
Ttll6	tubulin tyrosine ligase-like family, member 6	10380599	0.020379	0.907198
Tmtc1	transmembrane and tetratricopeptide repeat containing 1	10549445	0.020407	0.883512
Rpl10	ribosomal protein 10	10596381	0.0204136	0.859701
Prss27	protease, serine, 27	10442381	0.0204355	0.884048
Atp10b	ATPase, class V, type 10B	10375265	0.0204377	0.902959
D430041D05Rik	RIKEN cDNA D430041D05 gene	10485550	0.0204423	1.07052
Abcg1	ATP-binding cassette, sub-family G (WHITE), member 1	10443730	0.0204525	1.05155
Prss34	protease, serine, 34	10442769	0.020502	0.832217
Gm6661	predicted gene 6661	10424842	0.0205366	1.10627
Nap1l2	nucleosome assembly protein 1-like 2	10606174	0.0205701	1.06483
Speer1-ps1	spermatogenesis associated glutamate (E)-rich protein 1, pseudogene 1	10519671	0.0205738	0.836238
Exoc6	exocyst complex component 6	10462822	0.0205818	0.948962
Zbtb45	zinc finger and BTB domain containing 45	10560058	0.0206006	1.09783
Itsn1	intersectin 1 (SH3 domain protein 1A)	10436892	0.0206254	1.0551
Thap7	THAP domain containing 7	10438171	0.0206272	1.06259
Olfr978	olfactory receptor 978	10584520	0.0206325	0.874904
Dnahc7b	dynein, axonemal, heavy chain 7B	10346114	0.0206704	0.90436
Coq6	coenzyme Q6 homolog (yeast)	10397216	0.0206707	1.07274
Slc7a3	solute carrier family 7 (cationic amino acid transporter, y+ system), member 3	10605999	0.0206862	0.873676
Olfr355	olfactory receptor 355	10482127	0.0207297	0.826516
Zdhhc5	zinc finger, DHHC domain containing 5	10484440	0.0207321	1.05327
Brms1l	breast cancer metastasis-suppressor 1-like	10395847	0.0207371	0.857115
Il20rb	interleukin 20 receptor beta	10596041	0.0207983	0.906375
Lpar6	lysophosphatidic acid receptor 6	10416371	0.0208139	0.889598
Rbm20	RNA binding motif protein 20	10463981	0.0208603	0.916983
Nacc2	nucleus accumbens associated 2, BEN and BTB (POZ) domain containing	10480901	0.0208867	1.04862
Fgd3	FYVE, RhoGEF and PH domain containing 3	10409170	0.0209441	0.911656
1110059G10Rik	RIKEN cDNA 1110059G10 gene	10597913	0.0209754	1.11084
Ino80c	INO80 complex subunit C	10457853	0.0209913	0.937732
Cetn4	centrin 4	10497894	0.021008	0.890712
―	―	10341210	0.0210119	1.40631
―	―	10341834	0.0210166	0.897649
Dfnb59	deafness, autosomal recessive 59 (human)	10473089	0.0210167	0.866909
―	―	10339302	0.0210321	0.859028
Rnf17	ring finger protein 17	10415472	0.0210605	0.861097
Ralyl	RALY RNA binding protein-like	10490856	0.0211098	1.07433
Atp6v0a2	ATPase, H+ transporting, lysosomal V0 subunit A2	10525829	0.0211142	0.914872
Psmd11	proteasome (prosome, macropain) 26S subunit, non-ATPase, 11	10379467	0.0211328	1.06735
Arrdc3	arrestin domain containing 3	10406407	0.0211354	1.11257
―	―	10343024	0.0211383	1.09387
Tmub1	transmembrane and ubiquitin-like domain containing 1	10528615	0.0211405	0.89104
Tmem220	transmembrane protein 220	10377001	0.021173	0.901126
―	―	10341717	0.021189	0.856004
Hmcn1	hemicentin 1	10358664	0.0211895	0.876408
Atmin	ATM interactor	10575745	0.021271	1.04836
Dydc1	DPY30 domain containing 1	10414182	0.0212795	0.877829
Gatsl2	GATS protein-like 2	10526181	0.0213111	1.16243
Adnp	activity-dependent neuroprotective protein	10489936	0.0213185	0.960877
Lgals12	lectin, galactose binding, soluble 12	10465701	0.0213247	0.91596
Amd1	S-adenosylmethionine decarboxylase 1	10512935	0.0213363	1.05802
Arhgap22	Rho GTPase activating protein 22	10413967	0.0213749	0.896506
Trim33	tripartite motif-containing 33	10494924	0.021397	0.966247
Gm6455	predicted gene 6455	10519652	0.0213978	0.829517
Prickle2	prickle homolog 2 (Drosophila)	10546421	0.0214096	1.05775
Serpinh1	serine (or cysteine) peptidase inhibitor, clade H, member 1	10565794	0.0214305	1.08813
―	―	10341625	0.0214542	1.17719
Ttbk1	tau tubulin kinase 1	10451303	0.0214618	1.07517
Mfn1	mitofusin 1	10491363	0.021462	1.07568
Ino80	INO80 homolog (S. cerevisiae)	10486203	0.0214731	0.956249
―	―	10344563	0.0214779	0.696639
Impdh2	inosine 5'-phosphate dehydrogenase 2	10574429	0.0214793	0.898974
Plekhf1	pleckstrin homology domain containing, family F (with FYVE domain) member 1	10562576	0.0215192	1.19813
F3	coagulation factor III	10495675	0.0215286	1.10293
Olfr1512	olfactory receptor 1512	10419713	0.0215376	0.895482
―	―	10341332	0.021539	1.17998
Med21	mediator complex subunit 21	10542750	0.0215401	1.1584
Tex22	testis expressed gene 22	10398966	0.0215427	0.919582
Tada1	transcriptional adaptor 1	10351390	0.0215702	1.06312
Mettl3	methyltransferase like 3	10419691	0.0215926	1.07712
Crls1	cardiolipin synthase 1	10476383	0.0216224	1.08603
Rtdr1	rhabdoid tumor deletion region gene 1	10369901	0.0216349	0.917924
Zfp397	zinc finger protein 397	10454298	0.0216542	1.06017
Wrnip1	Werner helicase interacting protein 1	10404412	0.0216563	1.05949
Odz3	odd Oz/ten-m homolog 3 (Drosophila)	10578681	0.0217012	0.905987
St6gal1	beta galactoside alpha 2,6 sialyltransferase 1	10438702	0.0217081	0.92406
Ssh2	slingshot homolog 2 (Drosophila)	10378833	0.021742	1.0765
Dnajc5g	DnaJ (Hsp40) homolog, subfamily C, member 5 gamma	10520698	0.021748	0.848897
Pcdha10	protocadherin alpha 10	10455019	0.0217503	1.03559
Wnt3a	wingless-related MMTV integration site 3A	10386376	0.0217569	0.859939
Esr1	estrogen receptor 1 (alpha)	10367611	0.0217839	0.873571
Olfr881	olfactory receptor 881	10584364	0.0217993	0.851596
Vmn1r225	vomeronasal 1 receptor 225	10442143	0.0218015	1.09684
Rest	RE1-silencing transcription factor	10522712	0.0218145	0.921256
Ubl3	ubiquitin-like 3	10535866	0.021854	1.06204
C130079G13Rik	RIKEN cDNA C130079G13 gene	10492284	0.0219028	0.773176
Nif3l1	Ngg1 interacting factor 3-like 1 (S. pombe)	10346533	0.0219052	1.06491
Col5a3	collagen, type V, alpha 3	10591281	0.0219132	0.915218
―	―	10344232	0.021931	1.20801
Kctd10	potassium channel tetramerisation domain containing 10	10532819	0.0219675	1.07664
Smok2b	sperm motility kinase 2B	10441862	0.0220046	0.877218
Sf1	splicing factor 1	10460926	0.0220139	1.05053
Sgsm1	small G protein signaling modulator 1	10532680	0.0220278	1.08185
Dcun1d3	DCN1, defective in cullin neddylation 1, domain containing 3 (S. cerevisiae)	10567442	0.0220376	0.901237
Glt8d2	glycosyltransferase 8 domain containing 2	10371296	0.0220797	1.20012
―	―	10342180	0.0220941	1.11592
Il7r	interleukin 7 receptor	10427671	0.0221077	0.890966
Zfhx2	zinc finger homeobox 2	10419966	0.0221091	1.06049
Zfp442	zinc finger protein 442	10488459	0.0221498	1.16374
Clk3	CDC-like kinase 3	10593988	0.0221553	1.05966
Sfmbt1	Scm-like with four mbt domains 1	10413596	0.0221619	0.914053
Thap6	THAP domain containing 6	10523195	0.0221717	0.858259
Elavl4	ELAV (embryonic lethal, abnormal vision, Drosophila)-like 4 (Hu antigen D)	10515095	0.0222107	1.12183
Atp5l	ATP synthase, H+ transporting, mitochondrial F0 complex, subunit g	10592983	0.0222765	1.10168
Sesn1	sestrin 1	10362811	0.0223397	1.07642
Col15a1	collagen, type XV, alpha 1	10504775	0.022345	0.910395
Tmem66	transmembrane protein 66	10571302	0.0223572	1.07369
Alms1	Alstrom syndrome 1 homolog (human)	10539640	0.0223895	1.13579
―	―	10342389	0.0224032	0.909812
―	―	10341050	0.0224505	1.24696
Slu7	SLU7 splicing factor homolog (S. cerevisiae)	10375290	0.0224626	1.06399
Slc12a6	solute carrier family 12, member 6	10485828	0.022484	1.11082
Gm6455	predicted gene 6455	10519688	0.022491	0.834024
Tbc1d8b	TBC1 domain family, member 8B	10602020	0.0225024	1.13038
Ptges3	prostaglandin E synthase 3 (cytosolic)	10539649	0.0225349	1.04276
Adat1	adenosine deaminase, tRNA-specific 1	10581926	0.0225725	1.08548
H2-M10.6	histocompatibility 2, M region locus 10.6	10445027	0.0225793	0.837101
Tox4	TOX high mobility group box family member 4	10608677	0.0225955	1.04425
Sirt7	sirtuin 7 (silent mating type information regulation 2, homolog) 7 (S. cerevisiae)	10393877	0.0225982	1.12031
―	―	10339631	0.0226034	0.549417
Nup210l	nucleoporin 210-like	10493666	0.0226297	0.907446
Naaa	N-acylethanolamine acid amidase	10531370	0.0226449	0.802896
4930408F14Rik	RIKEN cDNA 4930408F14 gene	10598222	0.0226469	0.897339
Lrrc58	leucine rich repeat containing 58	10435654	0.0226688	1.04664
4930542N07Rik	RIKEN cDNA 4930542N07 gene	10602733	0.0226959	1.14183
Frem2	Fras1 related extracellular matrix protein 2	10498119	0.0227081	0.89369
―	―	10338181	0.0227155	1.7682
Tufm	Tu translation elongation factor, mitochondrial	10578984	0.0227709	1.08139
―	―	10343153	0.0228483	0.862565
Prkg2	protein kinase, cGMP-dependent, type II	10523516	0.022863	1.06963
Tns1	tensin 1	10355536	0.0228949	1.11466
Otub2	OTU domain, ubiquitin aldehyde binding 2	10397966	0.0228969	1.07338
Dntt	deoxynucleotidyltransferase, terminal	10463123	0.0229241	0.850952
Fer1l4	fer-1-like 4 (C. elegans)	10488965	0.0229389	0.892529
―	―	10343953	0.022956	0.895033
Uts2r	urotensin 2 receptor	10383514	0.0229593	0.921415
E2f6	E2F transcription factor 6	10394690	0.022981	1.10872
Hsf1	heat shock factor 1	10424909	0.0229873	1.07494
―	―	10341901	0.0230113	1.08006
Nlrc5	NLR family, CARD domain containing 5	10574143	0.0230624	0.869127
Prdm8	PR domain containing 8	10531583	0.0230751	0.830524
Mir670	microRNA 670	10485312	0.0231167	0.92003
Gm9457	predicted gene 9457	10576899	0.0231241	0.881477
Sec23ip	Sec23 interacting protein	10558029	0.0231397	1.07276
Bola2	bolA-like 2 (E. coli)	10557450	0.0231522	1.07141
Crem	cAMP responsive element modulator	10457205	0.0232319	1.08474
Ubqln1	ubiquilin 1	10409645	0.0232341	1.03818
Rnf185	ring finger protein 185	10383708	0.0232474	1.07079
Atg4b	autophagy-related 4B (yeast)	10348866	0.0232841	1.07465
―	―	10340273	0.0232879	0.925182
―	―	10338726	0.0233099	0.729049
0610037P05Rik	RIKEN cDNA 0610037P05 gene	10437928	0.0233147	1.07263
Actrt2	actin-related protein T2	10519048	0.0233364	0.890563
Mycs	myc-like oncogene, s-myc protein	10603249	0.0233365	0.891886
Hmcn1	hemicentin 1	10358658	0.0233482	0.876629
Timm8a1	translocase of inner mitochondrial membrane 8 homolog a1 (yeast)	10606689	0.0233506	1.15531
―	―	10339711	0.0233822	0.796786
Siva1	SIVA1, apoptosis-inducing factor	10585395	0.0234023	0.912045
Bcat2	branched chain aminotransferase 2, mitochondrial	10553015	0.0234038	1.06504
Hmcn1	hemicentin 1	10358579	0.0234151	0.889895
Spcs2	signal peptidase complex subunit 2 homolog (S. cerevisiae)	10565846	0.0234176	1.0644
Upf2	UPF2 regulator of nonsense transcripts homolog (yeast)	10469083	0.0234704	1.09887
Hmcn1	hemicentin 1	10358557	0.0234879	0.902449
Amd1	S-adenosylmethionine decarboxylase 1	10538927	0.0234887	1.05372
Amd1	S-adenosylmethionine decarboxylase 1	10459389	0.0235007	1.05893
Frmd4b	FERM domain containing 4B	10546657	0.0235119	0.886941
Bhlhe40	basic helix-loop-helix family, member e40	10540472	0.023528	1.0881
―	―	10338522	0.0235315	0.948462
1700016M24Rik	RIKEN cDNA 1700016M24 gene	10429462	0.0235523	0.911793
Nup37	nucleoporin 37	10365578	0.0235594	1.08008
Slc38a2	solute carrier family 38, member 2	10431894	0.0235627	1.14137
Pip5k1b	phosphatidylinositol-4-phosphate 5-kinase, type 1 beta	10466779	0.0235707	1.14307
Foxi2	forkhead box I2	10558405	0.0235733	0.891361
―	―	10340601	0.0235983	0.850383
Lhx3	LIM homeobox protein 3	10480912	0.0236036	0.92192
Rassf6	Ras association (RalGDS/AF-6) domain family member 6	10531261	0.0236311	0.886773
Mir448	microRNA 448	10602269	0.0236493	0.903305
Tmem184c	transmembrane protein 184C	10579799	0.0236519	1.02491
Cth	cystathionase (cystathionine gamma-lyase)	10503023	0.0236538	1.1119
―	―	10339570	0.0236851	1.25419
Yme1l1	YME1-like 1 (S. cerevisiae)	10469732	0.0237719	1.06004
Ociad1	OCIA domain containing 1	10522409	0.0237818	0.90404
Pvrl3	poliovirus receptor-related 3	10439788	0.0237864	0.831767
Gstk1	glutathione S-transferase kappa 1	10537712	0.0237955	1.10925
Aurka	aurora kinase A	10490104	0.0237984	0.934099
Clasp1	CLIP associating protein 1	10349249	0.0238048	1.05615
Hist1h2ao	histone cluster 1, H2ao	10404045	0.0238693	0.939795
Thsd1	thrombospondin, type I, domain 1	10570786	0.0238737	0.919169
Hyal1	hyaluronoglucosaminidase 1	10588691	0.0239867	1.10307
Zfp800	zinc finger protein 800	10543512	0.0239907	1.06278
Ccdc28a	coiled-coil domain containing 28A	10368083	0.0239974	1.10745
Hrh4	histamine receptor H4	10454057	0.0240283	0.962896
Hist2h2aa1	histone cluster 2, H2aa1	10494390	0.0240305	0.945291
―	―	10342902	0.0240342	1.22232
Mrrf	mitochondrial ribosome recycling factor	10482109	0.0240794	1.07756
Adamts3	a disintegrin-like and metallopeptidase (reprolysin type) with thrombospondin type 1 motif, 3	10531177	0.0240831	0.811568
Wbscr22	Williams Beuren syndrome chromosome region 22	10534405	0.0241288	1.03573
Alpk2	alpha-kinase 2	10456293	0.0241461	0.904994
Shroom3	shroom family member 3	10523260	0.0241493	0.914829
Mir374	microRNA 374	10606184	0.0241696	1.14877
Nemf	nuclear export mediator factor	10400706	0.0241985	0.900901
Mpp6	membrane protein, palmitoylated 6 (MAGUK p55 subfamily member 6)	10538253	0.0242146	1.0925
Gdap2	ganglioside-induced differentiation-associated-protein 2	10494735	0.0242149	1.05359
Nlrc5	NLR family, CARD domain containing 5	10574102	0.0242206	0.906816
LOC100039753	spermiogenesis specific transcript on the Y family member	10608298	0.0242555	0.913418
Srsy	serine-rich, secreted, Y-linked	10608311	0.0242555	0.913418
LOC380994	Sycp3 like Y-linked related gene	10608533	0.0242555	0.913418
Dnahc3	dynein, axonemal, heavy chain 3	10567522	0.0242754	0.917333
Ints8	integrator complex subunit 8	10511510	0.0242779	1.10228
Glmn	glomulin, FKBP associated protein	10532103	0.0243027	1.07986
Tor1aip1	torsin A interacting protein 1	10359097	0.0243041	1.09107
―	―	10338862	0.0243168	0.75872
Slc25a21	solute carrier family 25 (mitochondrial oxodicarboxylate carrier), member 21	10400483	0.0243664	0.893936
Ctu1	cytosolic thiouridylase subunit 1 homolog (S. pombe)	10552458	0.0243776	1.0404
Mir330	microRNA 330	10550625	0.0244095	0.917662
―	―	10338999	0.0244237	1.28184
Zfp169	zinc finger protein 169	10409053	0.0244425	1.059
S1pr2	sphingosine-1-phosphate receptor 2	10591416	0.0244697	0.909962
Cxcl2	chemokine (C-X-C motif) ligand 2	10523156	0.0244719	0.76611
Tfdp1	transcription factor Dp 1	10582981	0.0244936	1.05788
Abcc5	ATP-binding cassette, sub-family C (CFTR/MRP), member 5	10438478	0.0245186	1.05921
Nasp	nuclear autoantigenic sperm protein (histone-binding)	10515337	0.0245447	1.06721
D11Wsu99e	DNA segment, Chr 11, Wayne State University 99, expressed	10392715	0.0245934	1.09794
Immt	inner membrane protein, mitochondrial	10539026	0.0246016	1.04844
Bri3bp	Bri3 binding protein	10525887	0.0246402	1.05473
Errfi1	ERBB receptor feedback inhibitor 1	10510574	0.0246677	1.09526
―	―	10340378	0.0246759	0.890027
Fam176b	family with sequence similarity 176, member B	10508128	0.0246857	0.918987
Psmc1	protease (prosome, macropain) 26S subunit, ATPase 1	10397741	0.0246881	1.11657
Rps6ka6	ribosomal protein S6 kinase polypeptide 6	10606473	0.0247124	0.88894
Pyy	peptide YY	10391561	0.0247294	0.905854
Dbt	dihydrolipoamide branched chain transacylase E2	10495549	0.0247307	1.07707
Apcdd1	adenomatosis polyposis coli down-regulated 1	10456184	0.0247482	0.903461
Pdhx	pyruvate dehydrogenase complex, component X	10485429	0.0247722	1.10909
Usp54	ubiquitin specific peptidase 54	10417912	0.0248082	1.05963
BC030870	cDNA sequence BC030870	10578955	0.0248816	0.778361
Fbxo38	F-box protein 38	10459296	0.0248848	1.07198
Svop	SV2 related protein	10532784	0.0248885	1.0685
Cpeb3	cytoplasmic polyadenylation element binding protein 3	10467216	0.0248931	1.09323
Apcs	serum amyloid P-component	10360332	0.0250011	0.898472
Arid1a	AT rich interactive domain 1A (SWI-like)	10517114	0.0250073	0.868692
2610524H06Rik	RIKEN cDNA 2610524H06 gene	10532901	0.0250322	0.970301
Sec62	SEC62 homolog (S. cerevisiae)	10491261	0.0250358	1.0509
Olfr980	olfactory receptor 980	10592463	0.0250467	0.909034
Pgrmc1	progesterone receptor membrane component 1	10599200	0.0250506	1.07669
Gm11567	predicted gene 11567	10381105	0.025059	0.842824
Hdac10	histone deacetylase 10	10431371	0.0250632	0.957311
B3gnt8	UDP-GlcNAc:betaGal beta-1,3-N-acetylglucosaminyltransferase 8	10551169	0.025112	0.890569
Phospho2	phosphatase, orphan 2	10472589	0.0251155	1.08303
Rpl28	ribosomal protein L28	10518333	0.0251187	0.898472
Top1	topoisomerase (DNA) I	10478196	0.0251197	1.06052
Ncs1	neuronal calcium sensor 1	10471139	0.0251638	0.894784
Usp12	ubiquitin specific peptidase 12	10535747	0.0252087	0.886954
Chtf8	CTF8, chromosome transmission fidelity factor 8 homolog (S. cerevisiae)	10581499	0.0252295	1.05996
Exosc5	exosome component 5	10551173	0.0252382	1.05272
Zfp109	zinc finger protein 109	10560826	0.0252655	1.08888
N4bp1	NEDD4 binding protein 1	10580457	0.025294	1.05698
―	―	10338643	0.0252942	1.17379
―	―	10339685	0.0252943	1.1028
Amt	aminomethyltransferase	10588883	0.0253227	1.0845
Zfp280c	zinc finger protein 280C	10604424	0.0253249	0.929495
Commd1	COMM domain containing 1	10384670	0.0253759	1.18198
Cenpn	centromere protein N	10575733	0.0254053	1.04848
Tmem178	transmembrane protein 178	10447120	0.0254157	1.10413
Ahsa2	AHA1, activator of heat shock protein ATPase homolog 2 (yeast)	10384672	0.0254279	1.17073
Agpat5	1-acylglycerol-3-phosphate O-acyltransferase 5 (lysophosphatidic acid acyltransferase, epsilon)	10570573	0.0254296	1.04932
Slc38a3	solute carrier family 38, member 3	10596718	0.0254322	0.913035
―	―	10339093	0.0254349	1.05393
Tufm	Tu translation elongation factor, mitochondrial	10557420	0.0254449	1.08145
Rapgef5	Rap guanine nucleotide exchange factor (GEF) 5	10399148	0.0254472	1.11031
Hspa14	heat shock protein 14	10479775	0.0254909	1.06461
―	―	10344164	0.0254928	1.41865
Fkbp5	FK506 binding protein 5	10449452	0.0255016	1.10042
Dppa3	developmental pluripotency-associated 3	10541515	0.0255093	0.750073
Slc5a8	solute carrier family 5 (iodide transporter), member 8	10365640	0.0255094	0.842606
Fbxo28	F-box protein 28	10360794	0.0255293	1.1227
Ltn1	listerin E3 ubiquitin protein ligase 1	10440576	0.025549	1.10225
Pnpla2	patatin-like phospholipase domain containing 2	10558921	0.0255531	1.06809
Dock6	dedicator of cytokinesis 6	10591634	0.0255562	1.08554
Cwc15	CWC15 homolog (S. cerevisiae)	10583254	0.0255651	1.08656
―	―	10339356	0.025591	1.08461
Zfp706	zinc finger protein 706	10349049	0.0256312	0.961464
Hnrnpf	heterogeneous nuclear ribonucleoprotein F	10541112	0.0256542	1.06969
Zswim4	zinc finger, SWIM domain containing 4	10580139	0.0256762	1.06058
B3gnt7	UDP-GlcNAc:betaGal beta-1,3-N-acetylglucosaminyltransferase 7	10348062	0.0257026	0.932627
Naca	nascent polypeptide-associated complex alpha polypeptide	10367091	0.0257063	1.04977
A630038E17Rik	RIKEN cDNA A630038E17 gene	10415013	0.0257103	0.901556
Sbsn	suprabasin	10552037	0.0257534	0.859051
Megf6	multiple EGF-like-domains 6	10510876	0.0258526	0.928784
Melk	maternal embryonic leucine zipper kinase	10504470	0.0258581	0.918722
Ppp1r12b	protein phosphatase 1, regulatory (inhibitor) subunit 12B	10357946	0.0258861	1.05151
Nxf7	nuclear RNA export factor 7	10606792	0.0259194	0.822423
Mir325	microRNA 325	10606259	0.0259269	0.918673
Rs1	retinoschisis (X-linked, juvenile) 1 (human)	10602966	0.0259706	0.883124
Spib	Spi-B transcription factor (Spi-1/PU.1 related)	10562812	0.0259751	0.894257
―	―	10340055	0.0259857	1.08009
Lasp1	LIM and SH3 protein 1	10380823	0.0260103	1.041
Rem1	rad and gem related GTP binding protein 1	10477140	0.0260132	0.905455
1500009C09Rik	RIKEN cDNA 1500009C09 gene	10425723	0.0260185	1.05712
Hars2	histidyl-tRNA synthetase 2, mitochondrial (putative)	10454993	0.0260715	1.08639
Coq2	coenzyme Q2 homolog, prenyltransferase (yeast)	10531729	0.0260927	1.1843
Sod2	superoxide dismutase 2, mitochondrial	10441815	0.0261253	1.03818
Exosc3	exosome component 3	10504562	0.0261281	0.901015
Lmtk2	lemur tyrosine kinase 2	10527306	0.0261337	1.03786
1110001J03Rik	RIKEN cDNA 1110001J03 gene	10537394	0.0261497	1.12196
Rnpep	arginyl aminopeptidase (aminopeptidase B)	10358038	0.0261498	1.09258
Ddo	D-aspartate oxidase	10362701	0.0261549	0.931852
9430053O09Rik	RIKEN cDNA 9430053O09 gene	10440417	0.0261568	0.895831
Eef1b2	eukaryotic translation elongation factor 1 beta 2	10346867	0.0261716	1.09322
Ccni	cyclin I	10531488	0.026175	1.05679
Fscn2	fascin homolog 2, actin-bundling protein, retinal (Strongylocentrotus purpuratus)	10383345	0.0261808	0.8971
Mrpl49	mitochondrial ribosomal protein L49	10465336	0.0261859	1.05542
Hmcn1	hemicentin 1	10358619	0.0262802	0.902366
Adamts3	a disintegrin-like and metallopeptidase (reprolysin type) with thrombospondin type 1 motif, 3	10531179	0.0263128	0.828246
1700034J05Rik	RIKEN cDNA 1700034J05 gene	10549377	0.0263341	0.911723
Mir195	microRNA 195	10377802	0.0263454	0.914722
Fam176a	family with sequence similarity 176, member A	10539242	0.0263554	0.907582
Polr2j	polymerase (RNA) II (DNA directed) polypeptide J	10526482	0.0263977	1.09499
Zfp84	zinc finger protein 84	10551760	0.0264018	1.09394
Zscan2	zinc finger and SCAN domain containing 2	10554471	0.0264163	1.06258
Gjb6	gap junction protein, beta 6	10420366	0.0264277	1.17563
2810008M24Rik	RIKEN cDNA 2810008M24 gene	10407053	0.0264316	1.06635
Chchd2	coiled-coil-helix-coiled-coil-helix domain containing 2	10503915	0.0264891	1.07116
Srbd1	S1 RNA binding domain 1	10453399	0.0265303	1.07587
Dnajc3	DnaJ (Hsp40) homolog, subfamily C, member 3	10417013	0.0265314	1.11723
Dnajc3	DnaJ (Hsp40) homolog, subfamily C, member 3	10417034	0.0265314	1.11723
―	―	10339956	0.0265341	1.07641
Mucl1	mucin-like 1	10433179	0.0265399	0.86458
Pde4dip	phosphodiesterase 4D interacting protein (myomegalin)	10500469	0.0265564	1.03935
Serpina3a	serine (or cysteine) peptidase inhibitor, clade A, member 3A	10398025	0.0265566	0.867433
Ttc14	tetratricopeptide repeat domain 14	10491438	0.0265579	1.06341
D17Wsu92e	DNA segment, Chr 17, Wayne State University 92, expressed	10449386	0.0265653	1.05981
Dcdc5	doublecortin domain containing 5	10474355	0.0265918	0.918431
Mrps17	mitochondrial ribosomal protein S17	10526049	0.0265974	1.10534
Plin5	perilipin 5	10451943	0.0266162	0.916248
Gfod2	glucose-fructose oxidoreductase domain containing 2	10581336	0.0266178	1.05457
Rnf8	ring finger protein 8	10443550	0.0266183	1.05414
Sgk1	serum/glucocorticoid regulated kinase 1	10362073	0.0266196	1.25662
Snx6	sorting nexin 6	10400336	0.0266442	1.07985
Dynll1	dynein light chain LC8-type 1	10608684	0.0266609	1.04514
Tuba8	tubulin, alpha 8	10541301	0.0266907	1.10157
―	―	10342305	0.0267	1.28986
Farp1	FERM, RhoGEF (Arhgef) and pleckstrin domain protein 1 (chondrocyte-derived)	10417095	0.0267106	1.07602
Clnk	cytokine-dependent hematopoietic cell linker	10529711	0.0267368	0.884822
Snrnp200	small nuclear ribonucleoprotein 200 (U5)	10475718	0.0267865	1.04618
Spry4	sprouty homolog 4 (Drosophila)	10458555	0.0268147	1.24339
―	―	10339155	0.0268413	0.851655
Adrbk1	adrenergic receptor kinase, beta 1	10464704	0.0269309	1.06902
Tjp1	tight junction protein 1	10564343	0.0269468	1.04863
―	―	10342313	0.0269547	1.18493
Vps25	vacuolar protein sorting 25 (yeast)	10381304	0.0269601	0.96194
Gm5142	predicted gene 5142	10420479	0.0269884	0.897607
Dera	2-deoxyribose-5-phosphate aldolase homolog (C. elegans)	10542460	0.0270363	0.946164
Sgsm3	small G protein signaling modulator 3	10425501	0.02706	1.16783
Atp2b1	ATPase, Ca++ transporting, plasma membrane 1	10366004	0.0270608	0.956532
D16Ertd472e	DNA segment, Chr 16, ERATO Doi 472, expressed	10440427	0.0270813	1.17791
Wrb	tryptophan rich basic protein	10437174	0.0271451	1.04992
Sost	sclerostin	10391508	0.0271536	0.91683
Uqcrb	ubiquinol-cytochrome c reductase binding protein	10412713	0.0271788	0.924452
―	―	10343125	0.0271794	1.28826
Pip4k2b	phosphatidylinositol-5-phosphate 4-kinase, type II, beta	10390473	0.0272259	1.04052
Atp6v1h	ATPase, H+ transporting, lysosomal V1 subunit H	10344637	0.0272284	1.0639
Ccdc63	coiled-coil domain containing 63	10533428	0.0272322	0.895867
Rbm8a	RNA binding motif protein 8a	10494452	0.0272351	1.07207
―	―	10341411	0.0272634	0.836802
Ankrd35	ankyrin repeat domain 35	10494500	0.0272642	0.900333
Hspb8	heat shock protein 8	10533050	0.0272819	1.13836
―	―	10341494	0.0273161	0.837564
Grinl1a	glutamate receptor, ionotropic, N-methyl D-aspartate-like 1A	10594835	0.0273236	1.05224
―	―	10344196	0.0273495	0.851245
9130401M01Rik	RIKEN cDNA 9130401M01 gene	10428753	0.0273575	0.892242
Alas2	aminolevulinic acid synthase 2, erythroid	10602372	0.0273748	1.27151
Card9	caspase recruitment domain family, member 9	10480956	0.02738	0.919622
Ceacam14	carcinoembryonic antigen-related cell adhesion molecule 14	10550459	0.0273886	0.777655
Pygm	muscle glycogen phosphorylase	10460947	0.0274144	1.12496
Acad9	acyl-Coenzyme A dehydrogenase family, member 9	10491526	0.0274365	1.09279
Npn2	neoplastic progression 2	10543870	0.0274411	0.838392
1700021F05Rik	RIKEN cDNA 1700021F05 gene	10368930	0.0274703	1.13311
Rnf146	ring finger protein 146	10368490	0.0274742	1.07511
Spty2d1	SPT2, Suppressor of Ty, domain containing 1 (S. cerevisiae)	10563659	0.0275141	1.0851
―	―	10343462	0.0275444	1.61145
Cd300e	CD300e antigen	10392839	0.0276094	0.904788
Trim71	tripartite motif-containing 71	10597427	0.0276145	0.872306
Hspa4l	heat shock protein 4 like	10491780	0.0276271	1.07268
Isca1	iron-sulfur cluster assembly 1 homolog (S. cerevisiae)	10409799	0.0276831	1.06332
Pga5	pepsinogen 5, group I	10466027	0.0277014	0.884314
Ap2a2	adaptor protein complex AP-2, alpha 2 subunit	10569222	0.0277033	0.911169
―	―	10343126	0.0277292	0.825756
Xirp1	xin actin-binding repeat containing 1	10597770	0.0277522	0.882426
―	―	10339369	0.0277693	0.865102
Hgd	homogentisate 1, 2-dioxygenase	10435626	0.0278236	0.91841
Tmc7	transmembrane channel-like gene family 7	10567316	0.0278746	1.10723
Kcnmb1	potassium large conductance calcium-activated channel, subfamily M, beta member 1	10375137	0.0278767	0.734466
Cab39l	calcium binding protein 39-like	10415678	0.0279176	1.06727
Oas1f	2'-5' oligoadenylate synthetase 1F	10525165	0.0279403	0.857316
Crat	carnitine acetyltransferase	10481474	0.0279403	1.02672
Olfr982	olfactory receptor 982	10584526	0.0279414	0.903706
Zfp229	zinc finger protein	10442254	0.0279575	0.876036
Ociad1	OCIA domain containing 1	10522396	0.0279953	1.05219
Tyms	thymidylate synthase	10528922	0.0280029	0.865893
Myod1	myogenic differentiation 1	10553256	0.0280037	0.88571
Hhat	hedgehog acyltransferase	10361169	0.028009	0.939084
―	―	10343927	0.0280286	1.07384
Atp5h	ATP synthase, H+ transporting, mitochondrial F0 complex, subunit d	10359297	0.0280483	1.06122
1810046K07Rik	RIKEN cDNA 1810046K07 gene	10593473	0.0280495	0.878925
Leprotl1	leptin receptor overlapping transcript-like 1	10578149	0.0280497	1.05256
Bend3	BEN domain containing 3	10362886	0.0280501	0.887268
Slc7a10	solute carrier family 7 (cationic amino acid transporter, y+ system), member 10	10552143	0.0280876	0.935845
D130040H23Rik	RIKEN cDNA D130040H23 gene	10572170	0.0280952	1.06732
Ptpro	protein tyrosine phosphatase, receptor type, O	10542414	0.028097	1.07679
Olfr572	olfactory receptor 572	10555751	0.0281162	0.904078
Il17b	interleukin 17B	10456136	0.0281766	0.900723
Gm14484	predicted gene 14484	10598646	0.0281901	0.901533
Pitpnm2	phosphatidylinositol transfer protein, membrane-associated 2	10533751	0.0282063	1.09794
Syf2	SYF2 homolog, RNA splicing factor (S. cerevisiae)	10509023	0.0282458	1.06333
Mreg	melanoregulin	10355456	0.0282531	1.08885
Olfr601	olfactory receptor 601	10566209	0.0282881	0.881467
Fkbp14	FK506 binding protein 14	10544885	0.0282933	1.12214
Spred1	sprouty protein with EVH-1 domain 1, related sequence	10474671	0.0283085	1.0842
Nlk	nemo like kinase	10388884	0.0283358	1.0456
Vwa3b	von Willebrand factor A domain containing 3B	10345554	0.028375	0.893429
4930403L05Rik	protein phosphatase 1 regulatory subunit 2 pseudogene	10603738	0.0283811	0.891372
―	―	10342793	0.0283813	0.82692
Greb1	gene regulated by estrogen in breast cancer protein	10399505	0.028389	0.888855
Atp5l	ATP synthase, H+ transporting, mitochondrial F0 complex, subunit g	10380821	0.0283908	1.08021
Slc30a10	solute carrier family 30, member 10	10352548	0.0283938	0.950015
Cldn8	claudin 8	10440647	0.02843	0.832934
Gprin2	G protein regulated inducer of neurite outgrowth 2	10418903	0.0284338	0.914941
Rfwd3	ring finger and WD repeat domain 3	10581800	0.0284408	1.06915
Rpl5	ribosomal protein L5	10523903	0.0284561	0.885967
Capza1	capping protein (actin filament) muscle Z-line, alpha 1	10500928	0.028468	1.07115
Chst10	carbohydrate sulfotransferase 10	10354157	0.0284697	1.0949
Herc6	hect domain and RLD 6	10538590	0.0284702	1.12413
U2af1l4	U2 small nuclear RNA auxiliary factor 1-like 4	10551981	0.0285053	1.09658
Gm626	predicted gene 626	10413997	0.0285193	0.914995
Etnk1	ethanolamine kinase 1	10542677	0.028536	1.0827
Phf19	PHD finger protein 19	10481931	0.0285778	0.941498
Ahnak2	AHNAK nucleoprotein 2	10402787	0.0286154	0.87799
Zfp160	zinc finger protein 160	10442177	0.0286646	0.876548
―	―	10342433	0.0286759	1.23662
Trap1a	tumor rejection antigen P1A	10601988	0.0286778	0.875184
Leo1	Leo1, Paf1/RNA polymerase II complex component, homolog (S. cerevisiae)	10587211	0.0286844	0.934973
Ikzf1	IKAROS family zinc finger 1	10374333	0.0287429	0.934575
―	―	10339741	0.0287797	1.05547
Bmp7	bone morphogenetic protein 7	10490129	0.0287925	1.11425
Zfp451	zinc finger protein 451	10353754	0.0287975	1.05145
―	―	10341377	0.0287998	1.41661
U2af1l4	U2 small nuclear RNA auxiliary factor 1-like 4	10551971	0.0288011	1.08093
Zfp385c	zinc finger protein 385C	10391196	0.0288083	0.929446
Hmcn1	hemicentin 1	10358656	0.0288184	0.895244
Klrc1	killer cell lectin-like receptor subfamily C, member 1	10548409	0.0288312	0.830836
Rec8	REC8 homolog (yeast)	10415332	0.0288336	0.891243
Pldn	pallidin	10475525	0.0288476	1.03628
Pkn2	protein kinase N2	10502484	0.028855	1.06135
Cldnd1	claudin domain containing 1	10436402	0.028898	1.06538
Cd63	CD63 antigen	10367436	0.0289244	0.896261
Ppp2r5c	protein phosphatase 2, regulatory subunit B (B56), gamma isoform	10398461	0.0289544	1.06431
Blm	Bloom syndrome, RecQ helicase-like	10564978	0.0289642	0.925234
Ube2w	ubiquitin-conjugating enzyme E2W (putative)	10353288	0.0290008	1.06718
Nsmce4a	non-SMC element 4 homolog A (S. cerevisiae)	10568480	0.0290223	1.13479
Nostrin	nitric oxide synthase trafficker	10472514	0.0290252	1.16675
Isca1	iron-sulfur cluster assembly 1 homolog (S. cerevisiae)	10403934	0.0290317	1.0755
Pcbp1	poly(rC) binding protein 1	10545917	0.029032	1.04291
Nf2	neurofibromatosis 2	10383897	0.0290615	1.04489
―	―	10344528	0.0290625	1.13428
Gm628	predicted gene 628	10429430	0.0290639	0.908827
Pex1	peroxisomal biogenesis factor 1	10519354	0.0291266	1.0731
Srfbp1	serum response factor binding protein 1	10455695	0.0291763	1.08595
Dbndd1	dysbindin (dystrobrevin binding protein 1) domain containing 1	10582556	0.0292442	1.13253
Dbndd1	dysbindin (dystrobrevin binding protein 1) domain containing 1	10582558	0.0292442	1.13253
Dbndd1	dysbindin (dystrobrevin binding protein 1) domain containing 1	10582564	0.0292442	1.13253
Dbndd1	dysbindin (dystrobrevin binding protein 1) domain containing 1	10582568	0.0292442	1.13253
Dbndd1	dysbindin (dystrobrevin binding protein 1) domain containing 1	10582574	0.0292442	1.13253
Dbndd1	dysbindin (dystrobrevin binding protein 1) domain containing 1	10582578	0.0292442	1.13253
Dusp12	dual specificity phosphatase 12	10351507	0.0292498	0.824994
Zfp748	zinc finger protein 748	10410345	0.0292539	1.07778
―	―	10340690	0.0293115	0.851672
Rps10	ribosomal protein S10	10438564	0.0293154	1.06362
St3gal2	ST3 beta-galactoside alpha-2,3-sialyltransferase 2	10575548	0.0293188	0.930486
Banp	BTG3 associated nuclear protein	10576073	0.0293429	1.12555
Zfp180	zinc finger protein 180	10550833	0.0293719	1.07005
Acin1	apoptotic chromatin condensation inducer 1	10419825	0.0293853	1.0553
LOC236598	28S ribosomal RNA	10608690	0.0294012	1.02693
Ift80	intraflagellar transport 80 homolog (Chlamydomonas)	10498599	0.0294099	1.09036
Timm8a1	translocase of inner mitochondrial membrane 8 homolog a1 (yeast)	10361760	0.0294147	1.11971
Igkv1-135	immunoglobulin kappa variable 1-135	10538875	0.0294661	0.851913
B230120H23Rik	RIKEN cDNA B230120H23 gene	10472893	0.0294674	0.942795
Terf2ip	telomeric repeat binding factor 2, interacting protein	10575628	0.0294679	0.906396
Sv2c	synaptic vesicle glycoprotein 2c	10411274	0.0294756	0.910899
Macrod2	MACRO domain containing 2	10476596	0.0294864	1.14173
Gatad2a	GATA zinc finger domain containing 2A	10579125	0.0294893	1.05607
Kalrn	kalirin, RhoGEF kinase	10439138	0.0295191	1.07694
Fam184b	family with sequence similarity 184, member B	10529921	0.0295196	0.885595
Smndc1	survival motor neuron domain containing 1	10468519	0.0296128	1.10903
Ltbr	lymphotoxin B receptor	10548000	0.0296355	0.922684
―	―	10339278	0.0296445	1.3564
Atrnl1	attractin like 1	10464285	0.0296507	0.896473
Selm	selenoprotein M	10373768	0.0296619	1.06657
Rps6kc1	ribosomal protein S6 kinase polypeptide 1	10361031	0.0296724	1.0623
Kcnc3	potassium voltage gated channel, Shaw-related subfamily, member 3	10552708	0.0296814	1.04602
Fam71f1	family with sequence similarity 71, member F1	10536805	0.0296821	0.916215
Arl10	ADP-ribosylation factor-like 10	10405280	0.0296984	1.08536
―	―	10340478	0.0297017	0.831412
―	―	10341432	0.0297189	0.808741
Tcfl5	transcription factor-like 5 (basic helix-loop-helix)	10490502	0.0297382	0.906464
Nudc	nuclear distribution gene C homolog (Aspergillus)	10517060	0.0297408	1.03759
―	―	10338568	0.0297575	0.817335
Hist1h2ao	histone cluster 1, H2ao	10408094	0.0297797	0.94211
Ttll7	tubulin tyrosine ligase-like family, member 7	10496862	0.0297804	0.917082
1700066M21Rik	RIKEN cDNA 1700066M21 gene	10346337	0.0297933	0.895652
Atp5h	ATP synthase, H+ transporting, mitochondrial F0 complex, subunit d	10392930	0.0298093	1.05419
Col4a3bp	collagen, type IV, alpha 3 (Goodpasture antigen) binding protein	10406757	0.0298377	1.1152
1110054O05Rik	RIKEN cDNA 1110054O05 gene	10513404	0.0298663	0.917257
Igk-V1	immunoglobulin kappa chain variable 1 (V1)	10460146	0.0298721	0.887068
―	―	10343384	0.0298727	1.14888
―	―	10343390	0.0298766	1.32753
Lcn11	lipocalin 11	10470200	0.0298933	0.881071
Gucy2f	guanylate cyclase 2f	10607064	0.0299106	0.900925
Zfp264	zinc finger protein 264	10549886	0.0299221	0.895043
Rad9	RAD9 homolog (S. pombe)	10464659	0.0299302	1.07994
Snx25	sorting nexin 25	10578521	0.0299404	1.07872
Pcyox1l	prenylcysteine oxidase 1 like	10459229	0.0299445	1.034
Olfr1015	olfactory receptor 1015	10473464	0.0299548	0.887957
Defb43	defensin beta 43	10415835	0.0299739	0.927716
Msl2	male-specific lethal 2 homolog (Drosophila)	10588192	0.0299965	1.04159
Epb4.1l4a	erythrocyte protein band 4.1-like 4a	10458088	0.0299972	0.929612
Tmem89	transmembrane protein 89	10589192	0.0299985	0.882195
Klhl24	kelch-like 24 (Drosophila)	10434302	0.0300218	1.05903
Gabrr2	gamma-aminobutyric acid (GABA) C receptor, subunit rho 2	10503866	0.0300502	0.902432
Lpin1	lipin 1	10399478	0.0300693	1.06631
―	―	10343996	0.0300911	0.833534
―	―	10339943	0.0301065	0.829769
Wdr82	WD repeat domain containing 82	10588454	0.0301095	1.0611
―	―	10344501	0.0301102	0.667727
Tmem126b	transmembrane protein 126B	10565519	0.0301672	1.09825
Tmem179	transmembrane protein 179	10402761	0.0301731	1.09899
Mycbpap	MYCBP associated protein	10390001	0.030176	0.959111
Atp5l	ATP synthase, H+ transporting, mitochondrial F0 complex, subunit g	10528662	0.0301789	1.09059
―	―	10344491	0.0302133	0.819464
Tmem87a	transmembrane protein 87A	10486499	0.0302333	1.03496
Enpp7	ectonucleotide pyrophosphatase/phosphodiesterase 7	10383047	0.0302373	0.921584
―	―	10343455	0.0302461	1.36337
Ppp1cc	protein phosphatase 1, catalytic subunit, gamma isoform	10525352	0.0302528	1.0571
Gpr63	G protein-coupled receptor 63	10503650	0.0302709	0.921633
Xrcc3	X-ray repair complementing defective repair in Chinese hamster cells 3	10402721	0.0302996	0.901438
Fyco1	FYVE and coiled-coil domain containing 1	10597978	0.0303439	1.06493
Maml2	mastermind like 2 (Drosophila)	10598101	0.0303482	0.944941
Rpl7a	ribosomal protein L7A	10453632	0.0303499	1.06168
Cd80	CD80 antigen	10435704	0.0303583	0.915049
Dnaja1	DnaJ (Hsp40) homolog, subfamily A, member 1	10503995	0.0303608	1.16123
Stx8	syntaxin 8	10377255	0.0303793	1.06735
Ngfrap1	nerve growth factor receptor (TNFRSF16) associated protein 1	10601865	0.030383	0.938815
Fbxo45	F-box protein 45	10439063	0.0304028	1.08126
Aqp9	aquaporin 9	10594825	0.0304109	0.902525
Derl1	Der1-like domain family, member 1	10428736	0.0304309	1.04372
Nexn	nexilin	10502830	0.0304536	0.815481
Slc4a11	solute carrier family 4, sodium bicarbonate transporter-like, member 11	10487722	0.0304671	1.16855
Mrgprb13	MAS-related GPR, member B13	10553330	0.030535	0.870605
Pkd2l2	polycystic kidney disease 2-like 2	10458098	0.0305679	1.05991
Htr1f	5-hydroxytryptamine (serotonin) receptor 1F	10440302	0.0305735	1.05321
Ifna6	interferon alpha 6	10505884	0.0305755	0.883313
Zfp828	zinc finger protein 828	10570429	0.0306378	1.04627
Pgrmc2	progesterone receptor membrane component 2	10497964	0.0306517	1.05558
Tmem182	transmembrane protein 182	10345869	0.0306624	0.902918
―	―	10343112	0.030668	1.14014
―	―	10341454	0.0306741	1.48142
Mir29b-2	microRNA 29b-2	10352916	0.0306749	1.16462
Qtrtd1	queuine tRNA-ribosyltransferase domain containing 1	10439532	0.0307003	1.10023
―	―	10341450	0.0307121	1.06694
Kri1	KRI1 homolog (S. cerevisiae)	10591497	0.0307406	1.08219
Emid2	EMI domain containing 2	10534640	0.0307867	0.92897
Akp3	alkaline phosphatase 3, intestine, not Mn requiring	10348131	0.0307878	0.895402
Grcc10	gene rich cluster, C10 gene	10547789	0.0307986	1.03511
Rfwd3	ring finger and WD repeat domain 3	10568461	0.0308111	1.06495
Ret	ret proto-oncogene	10547227	0.0308133	1.12703
Cdh16	cadherin 16	10581132	0.0308669	0.908221
Prss46	protease, serine, 46	10589640	0.0308724	0.87433
―	―	10341624	0.0309427	0.834741
Rab11fip3	RAB11 family interacting protein 3 (class II)	10449207	0.0309538	1.0766
Tgfb1	transforming growth factor, beta 1	10551185	0.030991	0.902611
Vmn1r9	vomeronasal 1 receptor 9	10538569	0.0309956	0.885368
Atp5h	ATP synthase, H+ transporting, mitochondrial F0 complex, subunit d	10359299	0.0310199	0.881431
Tmem182	transmembrane protein 182	10345877	0.0310422	0.862622
Nmbr	neuromedin B receptor	10361824	0.0310443	0.884877
Pax8	paired box gene 8	10480477	0.0310635	0.884836
BC021785	cDNA sequence BC021785	10368703	0.0310769	0.911039
4930547C10Rik	RIKEN cDNA 4930547C10 gene	10504986	0.0311034	1.08371
Cnih	cornichon homolog (Drosophila)	10419267	0.0311103	1.07555
Fzd6	frizzled homolog 6 (Drosophila)	10423825	0.0311228	0.925083
Rpgr	retinitis pigmentosa GTPase regulator	10603620	0.031133	0.951701
Myef2	myelin basic protein expression factor 2, repressor	10487033	0.0311354	0.955018
Abra	actin-binding Rho activating protein	10428370	0.0311484	0.911946
―	―	10342146	0.0311534	0.829153
Ahctf1	AT hook containing transcription factor 1	10360589	0.0311692	1.0694
Dusp6	dual specificity phosphatase 6	10366043	0.0312446	1.14783
Erc1	ELKS/RAB6-interacting/CAST family member 1	10547404	0.0312691	1.07821
―	―	10338683	0.0312878	1.1003
Ptger4	prostaglandin E receptor 4 (subtype EP4)	10427461	0.0313346	0.887383
Cdh15	cadherin 15	10576175	0.0313354	0.938
Mir194-1	microRNA 194-1	10352499	0.0313589	0.922226
St3gal1	ST3 beta-galactoside alpha-2,3-sialyltransferase 1	10429160	0.0314583	1.16318
Ngfrap1	nerve growth factor receptor (TNFRSF16) associated protein 1	10601857	0.0314592	0.963608
Mrc2	mannose receptor, C type 2	10381930	0.0314676	0.882082
Grem2	gremlin 2 homolog, cysteine knot superfamily (Xenopus laevis)	10360415	0.0314841	1.06339
4632427E13Rik	RIKEN cDNA 4632427E13 gene	10565567	0.0314899	0.947232
A930011G23Rik	RIKEN cDNA A930011G23 gene	10531631	0.0315277	0.873346
Vmn2r43	vomeronasal 2, receptor 43	10559890	0.0315549	1.22079
―	―	10342282	0.0315636	1.10801
Mrpl41	mitochondrial ribosomal protein L41	10480579	0.0315853	1.03903
Tspan31	tetraspanin 31	10373027	0.0316292	1.02439
Mtch2	mitochondrial carrier homolog 2 (C. elegans)	10530851	0.0316346	0.960041
Ankrd23	ankyrin repeat domain 23	10353878	0.0316371	1.06107
Nkain4	Na+/K+ transporting ATPase interacting 4	10490551	0.0316449	1.06889
Prdm14	PR domain containing 14	10353127	0.0316701	0.897931
B9d1	B9 protein domain 1	10376787	0.0317002	1.05401
Pcdhb4	protocadherin beta 4	10455061	0.0317019	1.09803
Myo3b	myosin IIIB	10472649	0.0317073	0.866627
―	―	10343372	0.0317105	1.2463
Fgf3	fibroblast growth factor 3	10559361	0.0317403	0.894936
Pcdh1	protocadherin 1	10458534	0.0317494	1.07136
―	―	10339510	0.0317504	1.07118
Hist2h2ab	histone cluster 2, H2ab	10494386	0.0318411	0.939053
Fgf23	fibroblast growth factor 23	10542036	0.0318552	0.909705
―	―	10344306	0.0318629	0.890889
Mrgpra2a	MAS-related GPR, member A2A	10563712	0.0318739	0.900386
Ythdc1	YTH domain containing 1	10522802	0.031876	1.04875
―	―	10340261	0.031883	1.34805
Sult1a1	sulfotransferase family 1A, phenol-preferring, member 1	10568001	0.0319229	1.1926
Olfr419	olfactory receptor 419	10360412	0.0319265	0.895336
Tmx1	thioredoxin-related transmembrane protein 1	10396161	0.0319573	1.05427
2310010M20Rik	RIKEN cDNA 2310010M20 gene	10435019	0.0319869	0.932178
Myb	myeloblastosis oncogene	10368220	0.032003	0.965859
Ubd	ubiquitin D	10445112	0.0320069	0.854495
Mcm10	minichromosome maintenance deficient 10 (S. cerevisiae)	10479811	0.0320251	0.926357
Fcgr4	Fc receptor, IgG, low affinity IV	10351509	0.0320256	0.902667
Elmod3	ELMO/CED-12 domain containing 3	10545436	0.0320392	1.06215
Ankle2	ankyrin repeat and LEM domain containing 2	10532330	0.0320393	0.93109
Tacr3	tachykinin receptor 3	10496200	0.0320478	0.834535
―	―	10344168	0.0320524	1.14682
Dupd1	dual specificity phosphatase and pro isomerase domain containing 1	10418011	0.0320667	0.901452
Tekt5	tektin 5	10437646	0.032071	0.924658
Gart	phosphoribosylglycinamide formyltransferase	10440929	0.032073	1.04805
Tbc1d15	TBC1 domain family, member 15	10372457	0.032104	1.05224
Olfr599	olfactory receptor 599	10555787	0.0321248	0.890263
Hfm1	HFM1, ATP-dependent DNA helicase homolog (S. cerevisiae)	10532052	0.0321551	0.866387
―	―	10341994	0.03217	0.705953
Cd22	CD22 antigen	10562132	0.0321729	0.91419
Pitrm1	pitrilysin metallepetidase 1	10403392	0.0322006	0.918814
Thbs4	thrombospondin 4	10411105	0.0322316	0.875944
Siglech	sialic acid binding Ig-like lectin H	10553559	0.0322916	0.933329
Fcrlb	Fc receptor-like B	10360012	0.0323023	0.908042
Ccdc102a	coiled-coil domain containing 102A	10580795	0.032322	0.918966
Gm6455	predicted gene 6455	10519644	0.0323834	0.89043
Atrnl1	attractin like 1	10464283	0.0324143	0.898663
Rd3	retinal degeneration 3	10352781	0.0324536	0.894666
Vmn2r118	vomeronasal 2, receptor 118	10451856	0.0324568	0.919025
Ttc1	tetratricopeptide repeat domain 1	10385343	0.0324652	1.0458
Dnahc10	dynein, axonemal, heavy chain 10	10525858	0.0324677	0.953511
Fjx1	four jointed box 1 (Drosophila)	10485402	0.0324902	0.926472
Wdr46	WD repeat domain 46	10444098	0.0324911	0.957683
Gpr110	G protein-coupled receptor 110	10445251	0.0325078	0.905159
Zfp191	zinc finger protein 191	10457844	0.0325149	1.06044
Cdk14	cyclin-dependent kinase 14	10527940	0.0325203	1.09424
Ppia	peptidylprolyl isomerase A	10441398	0.0325297	0.909991
Sec31a	Sec31 homolog A (S. cerevisiae)	10531675	0.0325514	1.03541
Atpaf2	ATP synthase mitochondrial F1 complex assembly factor 2	10386537	0.0326112	0.918386
―	―	10343770	0.032634	0.926045
Art4	ADP-ribosyltransferase 4	10548875	0.0326457	0.890191
Afap1	actin filament associated protein 1	10521440	0.03265	1.07445
Tcstv1	2-cell-stage, variable group, member 1	10608670	0.0327823	0.886791
Pomt1	protein-O-mannosyltransferase 1	10471337	0.0328066	1.07825
Atp5l	ATP synthase, H+ transporting, mitochondrial F0 complex, subunit g	10599333	0.0328089	1.08745
―	―	10342089	0.0328713	0.890677
Abca5	ATP-binding cassette, sub-family A (ABC1), member 5	10392642	0.0328786	1.06333
Hmcn1	hemicentin 1	10358607	0.0328962	0.878581
Mrpl4	mitochondrial ribosomal protein L4	10583508	0.0329235	1.04037
Ube2a	ubiquitin-conjugating enzyme E2A, RAD6 homolog (S. cerevisiae)	10599222	0.0329663	1.06771
Lamc1	laminin, gamma 1	10358845	0.0329666	0.863135
Mogat2	monoacylglycerol O-acyltransferase 2	10565786	0.0329853	0.872591
Trim16	tripartite motif-containing 16	10376899	0.0330164	0.899171
Ptpn23	protein tyrosine phosphatase, non-receptor type 23	10597136	0.0330219	1.06243
Akap7	A kinase (PRKA) anchor protein 7	10368370	0.0330382	0.885092
Epha1	Eph receptor A1	10544417	0.0330487	0.929281
―	―	10343915	0.0330703	0.86836
D15Ertd621e	DNA segment, Chr 15, ERATO Doi 621, expressed	10424260	0.0330823	1.05737
Rfk	riboflavin kinase	10461906	0.0330871	0.924216
―	―	10343560	0.0330889	1.07791
Arl2bp	ADP-ribosylation factor-like 2 binding protein	10574204	0.0331024	1.03546
Klhdc1	kelch domain containing 1	10396079	0.0331185	1.09434
Kctd21	potassium channel tetramerisation domain containing 21	10555039	0.0331338	1.09511
Trim54	tripartite motif-containing 54	10520706	0.0331513	0.923759
Phf17	PHD finger protein 17	10491860	0.0331572	1.07066
Trpv4	transient receptor potential cation channel, subfamily V, member 4	10532839	0.0331613	0.941079
Eif3m	eukaryotic translation initiation factor 3, subunit M	10353475	0.0331828	1.09863
Ttll10	tubulin tyrosine ligase-like family, member 10	10519241	0.0331937	0.903464
Pgam1	phosphoglycerate mutase 1	10463168	0.0332022	1.03216
Pgam1	phosphoglycerate mutase 1	10561302	0.0332022	1.03216
Rpl37a	ribosomal protein L37a	10489045	0.0332068	1.07665
Olfr1320	olfactory receptor 1320	10599579	0.03324	0.873529
Defb14	defensin beta 14	10570606	0.0332666	0.876743
Rtn2	reticulon 2 (Z-band associated protein)	10550638	0.0332673	1.05557
Blk	B lymphoid kinase	10420758	0.0332781	0.891198
Napg	N-ethylmaleimide sensitive fusion protein attachment protein gamma	10456194	0.0333172	1.06391
Ptpn9	protein tyrosine phosphatase, non-receptor type 9	10585610	0.0333391	1.06382
Rnf44	ring finger protein 44	10409352	0.0333516	1.04123
BC053749	cDNA sequence BC053749	10561983	0.0333643	1.09993
―	―	10344143	0.033399	1.30912
Krtap5-1	keratin associated protein 5-1	10569311	0.0334381	0.885931
Ctdsp2	CTD (carboxy-terminal domain, RNA polymerase II, polypeptide A) small phosphatase 2	10367544	0.0334486	1.0489
Mavs	mitochondrial antiviral signaling protein	10476276	0.0334501	1.04759
Prpf4b	PRP4 pre-mRNA processing factor 4 homolog B (yeast)	10404538	0.0334638	1.04753
Zbtb40	zinc finger and BTB domain containing 40	10517540	0.0334689	1.09293
Grm7	glutamate receptor, metabotropic 7	10540509	0.0334691	1.06331
Hist1h2ap	histone cluster 1, H2ap	10403938	0.0334751	0.943054
Defb15	defensin beta 15	10577446	0.0334908	0.866736
Tsn	translin	10357124	0.0334919	0.932638
Amd1	S-adenosylmethionine decarboxylase 1	10538932	0.0335041	1.05076
Nr2e3	nuclear receptor subfamily 2, group E, member 3	10594188	0.0335078	0.883445
Vps13a	vacuolar protein sorting 13A (yeast)	10466441	0.033565	1.09524
Cyth1	cytohesin 1	10393544	0.0335954	1.05078
9130219A07Rik	RIKEN cDNA 9130219A07 gene	10509071	0.0336235	0.919743
Cacybp	calcyclin binding protein	10359334	0.03363	1.09794
Enox1	ecto-NOX disulfide-thiol exchanger 1	10416541	0.0336647	1.05774
Gpatch8	G patch domain containing 8	10391742	0.0336765	1.05409
Maml1	mastermind like 1 (Drosophila)	10385591	0.0336838	0.948773
Txn1	thioredoxin 1	10354307	0.0336899	0.960607
Arhgap36	Rho GTPase activating protein 36	10599562	0.0337091	1.18473
―	―	10343555	0.0337113	0.929265
Lmo1	LIM domain only 1	10566723	0.0337358	1.13952
―	―	10341831	0.0337571	0.941544
Lman1	lectin, mannose-binding, 1	10459481	0.0338082	1.04839
Sf3b3	splicing factor 3b, subunit 3	10581674	0.0338251	1.06743
Ccrl1	chemokine (C-C motif) receptor-like 1	10596222	0.0338552	0.923982
Ctrc	chymotrypsin C (caldecrin)	10518059	0.0338681	0.91648
Mmp20	matrix metallopeptidase 20 (enamelysin)	10583122	0.0338688	0.88317
Olfr594	olfactory receptor 594	10555775	0.0338982	0.895851
―	―	10340959	0.0339395	1.08771
Ccdc66	coiled-coil domain containing 66	10418275	0.0339552	1.03268
―	―	10343910	0.0339552	1.11448
Smg1	SMG1 homolog, phosphatidylinositol 3-kinase-related kinase (C. elegans)	10567229	0.0340266	1.06056
Abcb7	ATP-binding cassette, sub-family B (MDR/TAP), member 7	10606217	0.0340331	1.06893
Fam166a	family with sequence similarity 166, member A	10469943	0.0340402	0.908006
―	―	10339003	0.0340485	0.842445
Gm7241	predicted pseudogene 7241	10349771	0.0340707	0.915812
Nmnat1	nicotinamide nucleotide adenylyltransferase 1	10518679	0.0340826	1.06781
Rabggtb	RAB geranylgeranyl transferase, b subunit	10502934	0.0341066	1.08741
―	―	10344346	0.0341645	0.412366
Grap2	GRB2-related adaptor protein 2	10425410	0.0341727	0.877036
Ift46	intraflagellar transport 46 homolog (Chlamydomonas)	10584819	0.0341893	0.894247
Psat1	phosphoserine aminotransferase 1	10466410	0.0342287	0.91242
4930524E20Rik	RIKEN cDNA 4930524E20 gene	10601534	0.0342468	0.819759
Rin2	Ras and Rab interactor 2	10476759	0.0342607	1.07021
Catsperg2	cation channel, sperm-associated, gamma 2	10561748	0.0342678	0.795436
Hist1h2ao	histone cluster 1, H2ao	10408118	0.0343062	0.942989
Olfr1024	olfactory receptor 1024	10484553	0.0343175	0.86187
Lpcat3	lysophosphatidylcholine acyltransferase 3	10541695	0.0343345	0.948797
Rbpj	recombination signal binding protein for immunoglobulin kappa J region	10521913	0.0343426	1.06539
―	―	10338314	0.0343497	1.19815
―	―	10339995	0.0344209	0.880584
Ccdc130	coiled-coil domain containing 130	10580181	0.0344282	0.836287
―	―	10338709	0.0344363	1.08344
Zfp35	zinc finger protein 35	10454306	0.0344687	1.07938
Grhl3	grainyhead-like 3 (Drosophila)	10517401	0.0344938	0.907729
Olfr658	olfactory receptor 658	10566379	0.0345096	0.897944
Hyou1	hypoxia up-regulated 1	10584712	0.0345098	1.04621
Bmf	BCL2 modifying factor	10486112	0.0345275	0.904905
Prelid1	PRELI domain containing 1	10405427	0.0345285	1.07768
Pum2	pumilio 2 (Drosophila)	10394448	0.0345454	1.04335
Hist1h2ao	histone cluster 1, H2ao	10408111	0.0345656	0.944347
Mzt1	mitotic spindle organizing protein 1	10421975	0.0345767	1.14771
0610037L13Rik	RIKEN cDNA 0610037L13 gene	10506743	0.0345857	1.04133
Ltn1	listerin E3 ubiquitin protein ligase 1	10440558	0.0345994	1.10513
Mrfap1	Morf4 family associated protein 1	10445674	0.0346468	1.04171
Prl6a1	prolactin family 6, subfamily a, member 1	10404309	0.0346555	0.892123
Rsbn1l	round spermatid basic protein 1-like	10528257	0.0346735	1.06259
Ercc4	excision repair cross-complementing rodent repair deficiency, complementation group 4	10433620	0.0346828	1.09203
1110020G09Rik	RIKEN cDNA 1110020G09 gene	10422962	0.0346855	1.05084
Slc5a1	solute carrier family 5 (sodium/glucose cotransporter), member 1	10521038	0.0347022	0.878294
Mpp5	membrane protein, palmitoylated 5 (MAGUK p55 subfamily member 5)	10396778	0.0347381	1.06125
Shbg	sex hormone binding globulin	10387516	0.0347575	0.90308
Ctage5	CTAGE family, member 5	10395956	0.0347672	0.884092
Bag1	BCL2-associated athanogene 1	10512136	0.0348129	1.08532
Ecscr	endothelial cell-specific chemotaxis regulator	10458303	0.034819	0.926598
3426406K10Rik	RIKEN cDNA 3426406K10 gene	10605505	0.0348231	0.920859
Pvrl1	poliovirus receptor-related 1	10584624	0.034831	0.87735
Cd8a	CD8 antigen, alpha chain	10538993	0.0348312	0.911412
Olfr1362	olfactory receptor 1362	10408062	0.0348559	0.925005
Acp6	acid phosphatase 6, lysophosphatidic	10494551	0.0349281	1.07469
Sart1	squamous cell carcinoma antigen recognized by T-cells 1	10465043	0.0349376	1.07442
Pltp	phospholipid transfer protein	10489569	0.0349402	0.919274
Bbs2	Bardet-Biedl syndrome 2 (human)	10580733	0.0349483	0.914193
Gm13375	predicted gene 13375	10469609	0.0350067	1.06489
[truncated: 33,557 more rows]
